# Supplementary material for: Determinants of dog owner-charged rabies vaccination in Kinshasa, Democratic Republic of Congo
Source: PLoS One. 2017 Oct 23;12(10):e0186677. doi: 10.1371/journal.pone.0186677 (PMC5653331; doi:10.1371/journal.pone.0186677)
Supplement: S1 File — (XLSX) [file pone.0186677.s001.xlsx]

## Sheet: Base originale
RECSTATUS	Questionnaire	Age	sex	Formal education	Bedrooms number	Electricity	Piped drinking water	means of transportation of Household headad	Type of residence	Household size	Hear about rabies	Television	Radio	Media	Community	School	Other1	Excitation	Paralysis	Hydrophobia	Fever	Cough	Diarrhea	Pruritis in situ of lesion	Agresssivitity	Paralysis1	Hydrophobia1	Dog drool	Agitation	Death	Anorexia	Other2	Bit from rabid dog	Witchcraft	Consumption of dog meat	Scratches from rabid dog	Saliva of rabid dog	Lick from rabid dog	Others3	Dog	Cat	Monkey	Bat	Mouse	Others4	Knowledge of veterinary office location	Veterinary office kwon	Knowledge of rabies prevention measures	Rabies prevention measures known
1	1	23	Male	High/tertiary	More than 2 bedrooms	Yes	Yes	Private vehicule	fenced	13	Yes	No	No	No	Yes	No	Missing	No	No	No	No	No	No	No	No	No	No	No	No	No	No	No idea	Yes	No	No	No	No	No	Missing	Yes	No	No	No	No	Missing	No	No	Yes	Vaccination
1	4	20	Male	High/tertiary	More than 2 bedrooms	Yes	Yes	Public vehicule	fenced	5	Yes	No	No	No	No	No	Media	No	No	No	Yes	No	No	No	No	No	No	No	No	No	No	No	Yes	No	No	No	No	No	Missing	Yes	No	No	No	No	lion	No	No	Yes	Vaccination
1	3	45	Female	Secondary	Plus de 2 pièces	Oui	Oui	Transport en commun	Clôtureé permettant le confinement du chien	7	Oui	No	No	No	No	No	Partout	Yes	No	No	No	No	No	No	Yes	No	No	No	No	No	No	Missing	Yes	No	No	No	No	No	Missing	No	No	No	No	No	Missing	Oui	Pharmacie vétérinaire	Oui	Vaccination
1	2	19	Female	High/tertiary	More than 2 bedrooms	Yes	Yes	Private vehicule	fenced	15	Yes	No	No	No	Yes	No	Case saw	Yes	No	No	No	No	No	No	No	No	Yes	No	No	No	No	Missing	Yes	No	No	No	No	No	Missing	Yes	No	No	No	No	Missing	No	No	Yes	Vaccination
1	5	23	Male	High/tertiary	More than 2 bedrooms	Yes	Yes	Private vehicule	fenced	7	Yes	No	No	No	No	No	Case saw	No	No	No	No	No	No	No	No	No	No	No	No	No	No	No	Yes	No	No	No	No	No	Missing	Yes	No	No	No	No	Missing	Yes	Communal service	Yes	dog protection
1	6	18	Male	Secondary	Plus de 2 pièces	Oui	Oui	Transport en commun	Clôturée ne permettant pas le confinement du chien	5	Non	No	No	No	No	No	non connu	No	No	No	No	No	No	No	No	No	No	No	No	No	No	non connu	No	No	No	No	No	No	non connu	No	No	No	No	No	Non connu	Non	Non connu	Non	Non connu
1	7	28	Male	High/tertiary	More than 2 bedrooms	Yes	Yes	Public vehicule	fenced	6	Yes	No	No	No	No	Yes	Missing	Yes	No	Yes	No	No	No	No	No	No	No	Yes	No	No	No	Missing	Yes	No	No	No	No	Yes	Missing	Yes	Yes	No	No	No	Missing	No	No response	Yes	Vaccination
1	8	38	Male	Secondary	Plus de 2 pièces	Oui	Oui	Transport en commun	Clôtureé permettant le confinement du chien	6	Non	No	No	No	No	No	Missing	No	No	No	No	No	No	No	No	No	No	No	No	No	No	Missing	No	No	No	No	No	No	Missing	No	No	No	No	No	Missing	Je ne sais pas	Inconnu	Je ne sais pas	Inconnu
1	9	47	Female	High/tertiary	More than 2 bedrooms	Yes	Yes	Private vehicule	fenced	4	Yes	No	No	No	Yes	No	Missing	Yes	No	No	No	No	No	No	Yes	No	No	No	No	No	No	Missing	Yes	No	No	No	No	No	Missing	Yes	No	No	No	No	Missing	Yes	Public clinic	Yes	Vaccination
1	10	24	Female	Secondary	Plus de 2 pièces	Oui	Oui	Moto	Clôtureé permettant le confinement du chien	5	Non	No	No	No	No	No	Missing	No	No	No	No	No	No	No	No	No	No	No	No	No	No	Missing	No	No	No	No	No	No	Missing	No	Yes	No	No	No	Missing	Je ne sais pas	Inconnu	Non	Inconnu
1	11	25	Male	Secondary	Plus de 2 pièces	Oui	Oui	Voiture privée	Clôtureé permettant le confinement du chien	13	Oui	No	No	No	Yes	No	Missing	Yes	No	No	No	No	No	No	Yes	No	No	No	No	No	No	Folie	Yes	No	No	No	No	No	Missing	Yes	No	No	No	No	Missing	Oui	Communal	Oui	Vaccination
1	12	58	Female	High/tertiary	More than 2 bedrooms	Yes	Yes	Private vehicule	fenced	6	Yes	Yes	No	No	No	No	Reading	No	No	Yes	No	No	No	No	Yes	No	No	Yes	No	No	No	Missing	Yes	No	No	No	No	No	Missing	Yes	No	Yes	No	No	Missing	Yes	Veterinary Laboratory	Yes	Vaccination
1	13	19	Female	Secondary	Plus de 2 pièces	Oui	Oui	Transport en commun	Clôtureé permettant le confinement du chien	7	Oui	No	No	No	Yes	No	Missing	Yes	No	No	Yes	No	No	No	Yes	No	No	Yes	No	No	No	Missing	Yes	No	No	No	No	No	Missing	Yes	No	No	No	No	Missing	Je ne sais pas	Inconnu	Oui	Vaccination
1	14	21	Female	High/tertiary	More than 2 bedrooms	Yes	Yes	Private vehicule	fenced	6	No	No	No	No	No	No	Missing	No	No	No	No	No	No	No	No	No	No	No	No	No	No	Missing	No	No	No	No	No	No	Missing	Yes	Yes	No	No	No	Missing	No	No response	No	No response
1	15	50	Male	High/tertiary	More than 2 bedrooms	Yes	Yes	Public vehicule	fenced	6	Yes	No	No	No	No	No	Missing	No	No	No	Yes	No	No	No	Yes	No	No	No	No	No	No	Unexpected barking	Yes	No	No	No	No	No	Non observance of vaccination program	Yes	No	No	No	No	Missing	Yes	Veterinary Laboratory, Public clinic	Yes	Vaccination
1	16	53	Female	High/tertiary	More than 2 bedrooms	Yes	Yes	Public vehicule	Others	8	Yes	No	No	No	No	Yes	Case saw	No	No	Yes	No	No	No	No	Yes	No	No	Yes	Yes	No	No	Missing	Yes	No	No	No	No	No	Missing	Yes	Yes	No	No	No	Jackal, wolf	Yes	Communal service, Veterinary Laboratory	Yes	Vacccination
1	17	29	Female	High/tertiary	More than 2 bedrooms	Yes	Yes	Private vehicule	fenced	7	Yes	Yes	No	No	No	Yes	Missing	Yes	No	No	Yes	No	No	No	Yes	No	No	No	Yes	Yes	No	Missing	Yes	No	Yes	No	No	No	Missing	Yes	Yes	No	No	No	Missing	Yes	Veterinary laboratory	Yes	Vaccination/ rabid dog culling
1	18	30	Male	High/tertiary	More than 2 bedrooms	Yes	Yes	Private vehicule	fenced	8	Yes	Yes	No	No	No	No	Case saw	No	No	Yes	No	No	No	No	No	No	No	No	No	No	No	Lesion	Yes	No	No	No	No	No	Missing	Yes	No	No	No	No	Missing	Yes	Communal service	No	No response
1	19	18	Male	High/tertiary	More than 2 bedrooms	Yes	Yes	Public vehicule	fenced	7	Yes	Yes	No	No	No	No	Missing	No	No	No	No	No	Yes	No	No	No	No	No	No	No	Yes	Missing	Yes	No	No	No	No	No	Missing	Yes	No	No	No	No	Missing	No	No response	No	No response
1	20	19	Male	Secondary	1-2 pièces	Oui	Oui	Transport en commun	Clôtureé permettant le confinement du chien	8	Non	No	No	No	No	No	Missing	No	No	No	No	No	No	No	No	No	No	No	No	No	No	Missing	Yes	No	No	No	No	No	Missing	Yes	No	No	No	No	Missing	Je ne sais pas	Inconnu	Non	Inconnu
1	21	30	Male	High/tertiary	More than 2 bedrooms	Yes	Yes	Public vehicule	fenced	4	Yes	Yes	No	No	Yes	No	Missing	No	No	No	No	No	No	No	No	No	No	No	No	No	No	Missing	Yes	No	No	No	No	No	Missing	Yes	Yes	No	No	No	Missing	Yes	Veterinary laboratory	Yes	Vaccination
1	22	45	Male	High/tertiary	1-2 bedrooms	Yes	Yes	Public vehicule	Unfenced	5	Yes	No	No	No	No	No	Bite of a familly member	No	No	No	Yes	No	No	No	Yes	No	No	No	No	No	No	Lightphobie	Yes	No	No	No	No	No	Missing	Yes	Yes	Yes	No	No	Missing	Yes	Veterinary laboratory	Yes	Vaccination
1	23	51	Male	High/tertiary	More than 2 bedrooms	Yes	Yes	Private vehicule	fenced	6	Yes	Yes	Yes	Yes	No	No	Missing	Yes	No	No	No	No	No	No	No	No	No	Yes	No	No	No	Missing	Yes	No	No	No	No	No	Missing	Yes	No	No	No	Yes	Missing	No	No response	Yes	Vaccination
1	24	20	Female	High/tertiary	More than 2 bedrooms	Yes	Yes	Private vehicule	Unfenced	6	Yes	Yes	No	Yes	Yes	No	Missing	Yes	No	No	No	No	No	No	Yes	No	No	No	No	No	No	Missing	Yes	No	No	No	No	No	Missing	Yes	No	No	No	No	Missing	No	No response	Yes	Vaccination
1	25	35	Female	High/tertiary	More than 2 bedrooms	Yes	Yes	Private vehicule	fenced	6	Yes	Yes	Yes	Yes	No	No	Missing	Yes	No	No	No	No	No	No	Yes	No	No	Yes	No	No	No	Missing	Yes	No	No	No	No	No	Missing	Yes	Yes	No	No	No	Missing	No	No response	Yes	Vaccination
1	26	18	Female	Secondary	1-2 pièces	Oui	Oui	Voiture privée	Non clôturée	4	Non	Yes	Yes	No	No	No	Missing	No	No	No	No	No	No	No	No	No	No	No	No	No	No	Missing	Yes	No	No	No	No	No	Missing	Yes	No	No	No	No	Missing	Non	Inconnu	Non	Inconnu
1	27	45	Male	High/tertiary	More than 2 bedrooms	Yes	Yes	Private vehicule	Unfenced	5	Yes	No	No	Yes	No	No	Missing	Yes	No	No	No	No	No	No	Yes	No	No	Yes	No	No	No	Missing	Yes	No	No	No	No	No	Missing	Yes	Yes	No	No	No	Missing	Yes	Public clinic	Yes	Vaccination
1	28	55	Male	High/tertiary	More than 2 bedrooms	Yes	Yes	Public vehicule	Unfenced	6	Yes	Yes	No	Yes	No	No	Missing	Yes	No	No	No	No	No	No	Yes	No	No	No	No	No	No	Missing	Yes	No	No	No	No	No	Missing	Yes	No	No	No	No	Missing	No	No response	Yes	Vaccination
1	29	21	Male	High/tertiary	More than 2 bedrooms	Yes	Yes	Public vehicule	fenced	6	Yes	No	No	No	Yes	No	Missing	No	No	No	No	No	No	No	Yes	No	No	No	No	No	No	Missing	Yes	No	No	No	No	No	Missing	Yes	Yes	No	No	No	Missing	No	No response	Yes	Vaccination
1	30	29	Male	High/tertiary	More than 2 bedrooms	Yes	Yes	Private vehicule	Unfenced	8	Yes	Yes	No	Yes	No	No	Missing	No	No	No	No	No	No	No	Yes	No	No	Yes	No	No	No	Missing	Yes	No	No	No	No	No	Missing	Yes	Yes	No	No	No	Missing	No	No response	No	No response
1	31	48	Female	Secondary	Plus de 2 pièces	Oui	Oui	Transport en commun	Clôtureé permettant le confinement du chien	9	Oui	Yes	No	No	Yes	No	A la maison	No	No	No	No	No	No	No	No	No	No	No	No	No	No	Je ne sais pas	Yes	No	No	No	No	No	Missing	Yes	No	No	No	No	Missing	Je ne sais pas	Inconnu	Oui	Vaccination, bien nourrir
1	32	18	Male	Primary	Plus de 2 pièces	Oui	Oui	Transport en commun	Clôtureé permettant le confinement du chien	3	Oui	No	No	No	Yes	No	Missing	Yes	No	No	No	No	No	No	Yes	No	No	No	Yes	No	No	Missing	Yes	No	No	No	No	No	Missing	Yes	No	No	No	No	Missing	Non	Inconnu	Oui	service d' hygiène
1	33	25	Female	Secondary	Plus de 2 pièces	Oui	Oui	Transport en commun	Clôturée ne permettant pas le confinement du chien	14	Oui	No	No	No	Yes	No	Missing	No	No	No	No	No	No	No	No	No	No	No	No	No	No	je ne sais pas	No	No	No	No	No	No	je ne sais pas	No	No	No	No	No	je ne sais pas	Non	Inconnu	Non	Inconnu
1	34	60	Female	Secondary	Plus de 2 pièces	Oui	Oui	Transport en commun	Clôtureé permettant le confinement du chien	6	Non	No	No	No	No	No	Missing	No	No	No	No	No	No	No	No	No	No	No	No	No	No	Missing	No	No	No	No	No	No	Missing	No	No	No	No	No	Missing	Non	Inconnu	Non	Inconnu
1	35	50	Male	Secondary	Plus de 2 pièces	Oui	Oui	Transport en commun	Clôtureé permettant le confinement du chien	10	Oui	No	No	No	Yes	Yes	Missing	No	No	No	No	No	No	No	Yes	No	Yes	No	No	No	No	Missing	Yes	No	No	No	No	No	Missing	Yes	Yes	Yes	No	No	Missing	Oui	Laboratoire vétérinaire, limeté 7ème rue	Oui	Vaccination
1	36	50	Male	High/tertiary	More than 2 bedrooms	Yes	Yes	Private vehicule	fenced	8	Yes	Yes	Yes	No	No	No	Missing	Yes	No	No	Yes	No	No	No	Yes	No	No	Yes	No	No	No	Missing	Yes	No	No	No	No	No	Missing	Yes	Yes	Yes	No	No	Missing	Yes	Public clinic	Yes	Vaccination
1	37	42	Female	Secondary	Plus de 2 pièces	Oui	Oui	Transport en commun	Clôtureé permettant le confinement du chien	3	Oui	Yes	No	No	Yes	No	Missing	No	No	No	No	No	No	No	Yes	No	No	No	No	No	No	Désobéissance à son maître	Yes	No	No	No	No	No	Missing	Yes	Yes	No	No	No	Missing	Oui	Vétérinaire ambulant	Oui	Vaccination
1	38	20	Male	Secondary	1-2 pièces	Oui	Oui	Voiture privée	Clôtureé permettant le confinement du chien	18	Oui	No	No	No	Yes	No	Missing	No	No	No	No	No	No	No	Yes	No	No	No	No	No	No	Missing	No	No	No	No	No	No	Je ne sais pas	Yes	No	No	No	No	Missing	Non	Inconnu	Oui	Médicaments
1	39	22	Female	High/tertiary	More than 2 bedrooms	Yes	Yes	Public vehicule	fenced	7	Yes	No	No	No	No	No	Case saw	No	No	No	Yes	No	No	No	No	No	No	Yes	No	No	No	Missing	No	No	Yes	No	No	No	Missing	Yes	Yes	No	No	No	Missing	No	No response	No	No response
1	40	30	Female	Secondary	1-2 pièces	Oui	Oui	Transport en commun	Clôturée ne permettant pas le confinement du chien	7	Oui	No	No	No	No	Yes	Missing	No	No	No	No	No	No	No	No	No	No	No	No	No	No	Je n' ai jamais vu	No	No	No	No	No	No	Je ne sais pas	Yes	No	No	No	No	Missing	Oui	Pharmacie vétérinaire	Oui	Vaccination
1	41	22	Female	Secondary	Plus de 2 pièces	Oui	Oui	Transport en commun	Clôturée ne permettant pas le confinement du chien	20	Oui	No	No	No	Yes	No	Missing	No	No	No	No	No	No	No	No	No	Yes	No	No	No	No	Missing	Yes	No	No	No	No	No	Missing	Yes	No	No	No	No	Missing	Oui	Ceux qui vaccinent les animaux	Oui	Vaccination
1	42	20	Female	Secondary	Plus de 2 pièces	Oui	Oui	Transport en commun	Clôtureé permettant le confinement du chien	4	Oui	Yes	No	No	No	No	Missing	No	No	No	No	No	No	No	Yes	No	No	No	No	No	No	Missing	Yes	No	No	No	No	No	Missing	Yes	No	No	No	No	Missing	Oui	Ceux qui soignent les animaux	Oui	Eliognement avec les animaux
1	43	77	Male	High/tertiary	More than 2 bedrooms	Yes	Yes	Private vehicule	fenced	10	Yes	No	No	No	No	Yes	Missing	Yes	No	No	No	No	No	No	Yes	No	No	No	Yes	No	No	Missing	Yes	No	No	No	No	No	Missing	Yes	Yes	No	No	No	Missing	No	No response	Yes	Vaccination
1	44	39	Female	High/tertiary	More than 2 bedrooms	Yes	Yes	Public vehicule	fenced	9	Yes	No	No	No	Yes	No	Missing	No	No	No	No	No	No	No	Yes	No	No	No	Yes	No	No	Missing	Yes	No	No	No	No	No	Missing	Yes	Yes	No	No	No	Missing	No	No response	Yes	Vaccination
1	45	50	Female	High/tertiary	More than 2 bedrooms	Yes	Yes	Public vehicule	fenced, but can not restrict dog movement	8	Yes	No	No	No	No	No	Awareness	No	No	No	No	No	No	No	No	No	No	No	No	No	No	Tongue protrusion	Yes	No	No	No	No	No	Missing	Yes	No	No	No	No	Missing	No	No response	Yes	Vaccination
1	46	45	Male	High/tertiary	More than 2 bedrooms	Yes	Yes	Public vehicule	fenced	5	Yes	Yes	No	No	Yes	No	Missing	Yes	No	Yes	No	No	No	No	Yes	No	Yes	No	Yes	No	Yes	Missing	Yes	No	No	No	Yes	Yes	Missing	Yes	Yes	No	No	No	Missing	Yes	Veterinary laboratory	Yes	Vaccination
1	47	30	Male	High/tertiary	More than 2 bedrooms	Yes	Yes	Public vehicule	fenced	6	Yes	Yes	No	No	Yes	No	Missing	Yes	No	Yes	No	No	No	No	Yes	No	Yes	Yes	Yes	No	No	Missing	Yes	No	Yes	No	No	No	Missing	Yes	Yes	Yes	No	No	Missing	Yes	Veterinary clinic de Mont-Ngafula	Yes	Vaccination/ rabid dog culling
1	48	21	Male	High/tertiary	More than 2 bedrooms	Yes	Yes	Public vehicule	fenced	6	Yes	No	Yes	No	Yes	No	Missing	Yes	No	No	No	No	No	No	Yes	No	No	Yes	Yes	No	No	Missing	Yes	No	No	No	No	No	Missing	Yes	Yes	No	No	No	Missing	Yes	Communal service	Yes	Vaccination
1	49	18	Male	Secondary	Plus de 2 pièces	Oui	Oui	Transport en commun	Clôturée ne permettant pas le confinement du chien	5	Oui	Yes	Yes	No	No	No	Missing	No	Yes	No	No	No	No	No	Yes	No	Yes	No	No	No	No	Missing	Yes	No	No	No	No	No	Missing	Yes	No	No	No	No	Missing	Oui	Service vétérinaire communal	Oui	Vaccination
1	50	20	Male	High/tertiary	More than 2 bedrooms	Yes	Yes	Private vehicule	fenced	6	Yes	Yes	No	No	No	No	Missing	Yes	No	No	Yes	No	No	Yes	Yes	No	No	Yes	No	Yes	No	Missing	Yes	No	No	No	No	Yes	Missing	Yes	Yes	No	No	No	Missing	Yes	Communal service	Yes	Vaccination
1	51	19	Female	High/tertiary	1-2 bedrooms	Yes	Yes	Public vehicule	fenced	6	Yes	Yes	No	No	No	No	Missing	Yes	No	Yes	No	No	No	No	Yes	No	Yes	Yes	Yes	Yes	No	Missing	Yes	No	No	No	No	No	Missing	Yes	Yes	No	No	No	Missing	Yes	Veterinary laboratory	Yes	Vaccination
1	52	29	Male	High/tertiary	More than 2 bedrooms	Yes	Yes	Public vehicule	fenced	9	Yes	Yes	No	No	No	Yes	Missing	Yes	No	Yes	No	No	No	No	Yes	No	No	Yes	No	No	Yes	Missing	Yes	No	No	No	Yes	Yes	Missing	Yes	Yes	Yes	No	No	Missing	Yes	Communal service	Yes	Vaccination
1	53	40	Female	Secondary	Plus de 2 pièces	Oui	Non	Transport en commun	Clôtureé permettant le confinement du chien	6	Oui	No	No	No	No	No	Témoin d' une morsure	Yes	No	No	No	No	No	No	Yes	No	No	No	No	No	No	Missing	Yes	No	No	No	No	No	Missing	Yes	No	No	Yes	Yes	Missing	Je ne sais pas	Inconnu	Oui	Vaccination
1	54	40	Male	Secondary	Plus de 2 pièces	Oui	Oui	Transport en commun	Clôtureé permettant le confinement du chien	8	Oui	Yes	No	No	No	No	Missing	No	No	No	No	No	No	No	No	No	No	No	No	No	No	Je ne sais pas	Yes	No	No	Yes	No	No	Missing	Yes	No	No	No	No	Missing	Non	Inconnu	Oui	Traitement
1	50	50	Female	High/tertiary	More than 2 bedrooms	Yes	Yes	Private vehicule	fenced	6	Yes	No	No	No	No	No	Dog bite	No	No	No	Yes	No	No	No	Yes	No	No	No	No	No	No	Missing	Yes	No	No	No	No	Yes	Missing	Yes	Yes	No	No	No	Missing	Yes	Communal service	Yes	Vaccination
1	56	29	Male	High/tertiary	More than 2 bedrooms	Yes	Yes	Public vehicule	fenced	6	Yes	No	No	Yes	No	No	Missing	No	No	No	No	No	No	No	No	No	No	No	No	No	No	No	Yes	No	No	No	No	No	Missing	Yes	No	No	No	No	Missing	No	No response	Yes	Vaccination
1	57	57	Male	Secondary	Plus de 2 pièces	Oui	Oui	Transport en commun	Clôtureé permettant le confinement du chien	6	Oui	No	No	No	Yes	No	Missing	No	No	No	No	No	No	No	No	No	No	No	No	No	No	Je ne sais pas	No	No	No	No	No	No	Je ne sais pas	Yes	No	No	No	No	Missing	Je ne sais pas	Inconnu	Je ne sais pas	Je ne sais pas
1	58	39	Female	Secondary	Plus de 2 pièces	Oui	Oui	Transport en commun	Clôtureé permettant le confinement du chien	6	Non	No	No	No	No	No	Missing	No	No	No	No	No	No	No	No	No	No	No	No	No	No	Missing	No	No	No	No	No	No	Missing	No	No	No	No	No	Missing	Non	Inconnu	Non	Inconnu
1	59	31	Female	High/tertiary	1-2 bedrooms	Yes	Yes	Public vehicule	fenced	1	No	No	No	No	No	No	Missing	No	No	No	No	No	No	No	No	No	No	No	No	No	No	Missing	No	No	No	No	No	No	Missing	No	No	No	No	No	Missing	No	No response	No	No response
1	60	28	Male	Secondary	1-2 pièces	Oui	Oui	Transport en commun	Clôtureé permettant le confinement du chien	2	Non	No	No	No	No	No	Missing	No	No	No	No	No	No	No	No	No	No	No	No	No	No	Missing	No	No	No	No	No	No	Missing	No	No	No	No	No	Missing	Non	Inonnu	Non	Inconnu
1	61	29	Female	None	1-2 pièces	Oui	Oui	Transport en commun	Non clôturée	8	Non	No	No	No	No	No	Missing	No	No	No	No	No	No	No	No	No	No	No	No	No	No	Missing	No	No	No	No	No	No	Missing	No	No	No	No	No	Missing	Non	Inconnu	Non	inconnu
1	62	45	Male	High/tertiary	More than 2 bedrooms	Yes	Yes	Private vehicule	fenced	6	Yes	No	No	No	No	No	Dog bite	No	No	No	No	No	No	No	Yes	No	Yes	No	No	No	No	Missing	Yes	No	No	No	No	No	Missing	Yes	No	No	No	No	Missing	No	No response	Yes	Vaccination
1	63	44	Female	High/tertiary	1-2 bedrooms	Yes	Yes	Public vehicule	fenced	5	Yes	No	No	No	No	No	Dog bite	Yes	No	No	No	No	No	No	Yes	No	No	No	No	No	No	Missing	Yes	No	No	No	No	No	Missing	Yes	Yes	Yes	No	No	Missing	No	No response	Yes	Vaccination
1	64	19	Male	High/tertiary	More than 2 bedrooms	Yes	Yes	Public vehicule	fenced	8	Yes	No	No	No	No	No	No	No	No	No	No	No	No	No	No	No	No	No	No	No	No	No	Yes	No	No	No	No	No	Missing	Yes	No	No	No	No	No	No	No response	Yes	Vaccination
1	65	53	Female	None	Plus de 2 pièces	Oui	Oui	Voiture privée	Clôtureé permettant le confinement du chien	6	Oui	No	No	No	Yes	No	Missing	Yes	No	No	Yes	No	No	No	Yes	No	No	No	Yes	No	No	Missing	Yes	No	No	No	No	No	Missing	No	No	No	No	No	Missing	Je ne sais pas	Inconnu	Oui	Vaccination
1	66	39	Female	High/tertiary	More than 2 bedrooms	Yes	Yes	Public vehicule	fenced	6	Yes	No	No	No	Yes	No	Missing	Yes	No	No	No	No	No	No	Yes	No	No	No	Yes	No	No	Missing	Yes	No	No	No	No	No	Missing	Yes	Yes	No	No	No	Missing	Yes	Veterinary pharmacy	Yes	No response
1	67	30	Male	High/tertiary	More than 2 bedrooms	Yes	Yes	Private vehicule	fenced	6	Yes	No	Yes	No	No	Yes	Missing	No	No	No	No	No	No	Yes	Yes	No	No	No	No	No	No	Missing	Yes	No	No	No	No	No	Missing	No	No	No	No	No	Missing	Yes	Veterinary pharmacy, antivenimous center	Yes	Vaccination
1	68	68	Male	Secondary	Plus de 2 pièces	Oui	Oui	Voiture privée	Clôtureé permettant le confinement du chien	14	Oui	No	Yes	No	No	No	Missing	Yes	No	No	No	No	No	No	Yes	No	No	No	Yes	No	No	Missing	Yes	No	No	No	No	No	Missing	Yes	No	No	No	No	Missing	Oui	Service vétérinaire communal	Oui	Vaccination
1	69	29	Male	High/tertiary	More than 2 bedrooms	Yes	Yes	Private vehicule	fenced	6	Yes	No	No	No	No	No	Veterinarian	No	No	Yes	No	No	No	No	Yes	No	Yes	No	Yes	Yes	No	Missing	Yes	No	No	No	No	No	Missing	Yes	Yes	No	No	No	Missing	Yes	Communal service	Yes	Vaccination
1	70	28	Male	High/tertiary	More than 2 bedrooms	Yes	Yes	Public vehicule	fenced, but can not restrict dog movement	5	Yes	Yes	No	No	No	No	Missing	No	No	Yes	No	No	No	No	Yes	No	No	No	No	No	No	Missing	Yes	No	No	No	No	No	Missing	Yes	No	No	No	No	Missing	Yes	Veterinary clinic	No	No response
1	71	23	Female	High/tertiary	More than 2 bedrooms	Yes	Yes	Private vehicule	fenced	6	Yes	Yes	Yes	No	No	No	Missing	No	Yes	Yes	Yes	No	No	No	Yes	No	No	Yes	No	Yes	No	Missing	Yes	No	No	No	No	No	Missing	Yes	Yes	No	No	No	Missing	Yes	Communal service	Yes	Vaccination
1	72	18	Male	High/tertiary	More than 2 bedrooms	Yes	Yes	Public vehicule	fenced	7	Yes	Yes	Yes	No	No	No	City	Yes	No	No	No	No	No	No	Yes	No	No	No	No	No	No	Missing	Yes	No	Yes	Yes	No	No	Missing	Yes	Yes	No	No	No	Missing	Yes	Communal service	Yes	Vaccination
1	73	25	Male	High/tertiary	More than 2 bedrooms	Yes	Yes	Private vehicule	fenced	6	Yes	Yes	No	Yes	Yes	No	Missing	Yes	Yes	No	Yes	No	No	No	Yes	Yes	No	No	Yes	Yes	No	Missing	Yes	No	No	No	No	No	Missing	Yes	No	No	No	No	Missing	Yes	Health service	Yes	Vaccination
1	74	20	Male	Secondary	1-2 pièces	Oui	Oui	Transport en commun	Clôtureé permettant le confinement du chien	7	Oui	Yes	Yes	No	Yes	No	Missing	Yes	Yes	No	No	No	No	No	Yes	Yes	No	No	No	No	No	Missing	Yes	No	No	Yes	No	No	Missing	Yes	Yes	No	No	No	Missing	Oui	Servce vétérinaire communal	Oui	Vaccination
1	75	30	Female	High/tertiary	More than 2 bedrooms	Yes	Yes	Private vehicule	fenced	8	Yes	Yes	No	No	No	No	Missing	Yes	No	No	No	No	No	No	Yes	No	No	Yes	Yes	No	No	Missing	Yes	No	No	No	No	No	Missing	Yes	No	Yes	No	No	Missing	No	No response	Yes	Vaccination
1	76	78	Male	High/tertiary	More than 2 bedrooms	Yes	Yes	Private vehicule	Unfenced	8	Yes	Yes	No	No	No	No	Missing	Yes	No	No	No	No	No	Yes	Yes	No	No	No	No	Yes	No	Missing	Yes	No	No	No	No	No	Missing	Yes	No	No	No	No	Missing	No	No response	No	No response
1	77	59	Male	Secondary	Plus de 2 pièces	Oui	Oui	Transport en commun	Clôtureé permettant le confinement du chien	6	Oui	Yes	Yes	No	No	No	Missing	Yes	No	No	No	No	No	Yes	Yes	No	No	Yes	Yes	No	No	Missing	Yes	No	No	No	No	No	Missing	Yes	No	Yes	No	No	Missing	Non	Inconnu	Non	Inconnu
1	78	28	Female	Secondary	Plus de 2 pièces	Oui	Oui	Transport en commun	Clôtureé permettant le confinement du chien	8	Non	No	No	No	No	No	Missing	Yes	No	No	No	No	No	No	No	No	Yes	No	No	No	No	Missing	Yes	No	No	No	No	No	Missing	Yes	No	No	No	No	Missing	Non	Inconnu	Non	Inconnu
1	79	40	Female	High/tertiary	More than 2 bedrooms	Yes	Yes	Public vehicule	fenced	15	Yes	Yes	Yes	No	No	No	Missing	Yes	No	No	No	No	No	No	Yes	No	No	No	No	No	No	Missing	Yes	No	No	No	No	No	Missing	Yes	No	No	No	No	Missing	Yes	Communal service	Yes	Vaccination
1	80	30	Female	Secondary	Plus de 2 pièces	Oui	Oui	Transport en commun	Clôtureé permettant le confinement du chien	6	Oui	No	No	No	Yes	No	Missing	No	No	Yes	No	No	No	No	No	No	Yes	No	No	No	No	Missing	Yes	No	No	No	No	No	Missing	Yes	Yes	No	No	No	Missing	Non	Inconnu	Oui	Vaccination
1	81	19	Male	Secondary	Plus de 2 pièces	Oui	Oui	Voiture privée	Clôtureé permettant le confinement du chien	6	Oui	Yes	No	No	No	No	Missing	Yes	No	No	No	No	No	No	Yes	No	Yes	No	No	No	No	Missing	Yes	No	No	No	No	No	Missing	Yes	Yes	No	No	No	Missing	Non	Inconnu	Oui	Vaccination
1	82	40	Female	Secondary	Plus de 2 pièces	Oui	Oui	Transport en commun	Clôtureé permettant le confinement du chien	9	Oui	No	No	No	Yes	No	Missing	No	No	No	No	No	No	Yes	Yes	No	No	No	No	No	No	Missing	Yes	No	No	No	No	No	Missing	Yes	No	No	No	No	Missing	Non	Inconnu	Oui	Vaccination
1	83	54	Female	Secondary	Plus de 2 pièces	Oui	Oui	Transport en commun	Clôtureé permettant le confinement du chien	7	Oui	Yes	No	No	No	No	Missing	No	No	No	Yes	No	No	No	Yes	No	No	No	No	No	No	Missing	Yes	No	No	No	No	No	Missing	Yes	Yes	No	No	No	Missing	Je ne sais pas	Inconnu	Je ne sais pas	Inconnu
1	84	23	Male	Secondary	1-2 pièces	Oui	Oui	Transport en commun	Clôtureé permettant le confinement du chien	10	Oui	No	No	No	Yes	No	Missing	No	No	No	No	No	No	No	No	No	No	No	No	No	No	Je ne sais pas	Yes	No	No	No	No	No	Missing	Yes	No	No	No	No	Missing	Non	Inconnu	Oui	Vaccination
1	85	39	Female	High/tertiary	More than 2 bedrooms	Yes	Yes	Public vehicule	fenced	6	Yes	No	No	No	No	Yes	Missing	No	No	No	No	No	No	No	No	No	No	Yes	No	No	No	Missing	Yes	No	No	No	No	No	Missing	Yes	No	No	No	No	Missing	Yes	Communal service	No	No response
1	86	38	Male	High/tertiary	More than 2 bedrooms	Yes	Yes	Private vehicule	fenced	6	Yes	Yes	No	No	No	No	Own-dog	No	No	No	No	No	No	No	Yes	No	Yes	No	No	No	Yes	Tireness	Yes	No	No	No	No	No	Missing	Yes	Yes	No	No	No	Goat, sheep	Yes	Health service	Yes	Vaccination
1	87	80	Male	High/tertiary	More than 2 bedrooms	Yes	Yes	Public vehicule	fenced	10	Yes	Yes	No	No	No	Yes	Missing	Yes	No	Yes	No	No	No	No	Yes	No	Yes	No	No	No	No	Missing	Yes	No	No	No	No	No	Missing	Yes	Yes	No	No	No	Missing	Yes	Communal service, Veterinary clinic de la ville	Yes	Vaccination
1	88	25	Male	High/tertiary	More than 2 bedrooms	Yes	Yes	Private vehicule	fenced	10	No	No	No	No	No	No	Missing	No	No	No	No	No	No	No	No	No	No	No	No	No	No	Missing	No	No	No	No	No	No	Missing	No	No	No	No	No	Missing	No	Retired	No	No response
1	89	30	Male	Secondary	Plus de 2 pièces	Oui	Oui	Voiture privée	Clôtureé permettant le confinement du chien	7	Oui	No	No	No	Yes	No	Missing	Yes	No	No	No	No	No	No	No	No	No	No	Yes	No	No	Missing	Yes	No	No	No	No	No	Missing	Yes	No	No	No	No	Serpent	Je ne sais pas	Inconnu	Oui	Vaccination
1	90	29	Male	Secondary	Plus de 2 pièces	Oui	Oui	Voiture privée	Clôtureé permettant le confinement du chien	6	Oui	Yes	No	No	No	No	Missing	Yes	No	No	No	No	No	No	Yes	No	No	No	No	No	No	Missing	Yes	No	No	No	No	No	Missing	Yes	Yes	Yes	No	No	Missing	Oui	Clinique vétérinaire, pharmacie vétérinaire	Oui	Traiter les aminaux
1	91	30	Female	Secondary	Plus de 2 pièces	Oui	Oui	Transport en commun	Clôtureé permettant le confinement du chien	5	Oui	No	No	No	Yes	No	Missing	Yes	No	No	No	No	No	No	Yes	No	No	No	No	No	No	Missing	No	Yes	No	No	No	No	Missing	Yes	No	No	No	No	Missing	Je ne sais pas	Inconnu	Je ne sais pas	Inconnu
1	92	18	Male	Secondary	Plus de 2 pièces	Oui	Oui	Moto	Non clôturée	3	Oui	Yes	No	No	Yes	No	Missing	No	No	No	No	No	No	No	Yes	No	No	Yes	Yes	No	No	Missing	Yes	No	No	No	No	No	Missing	Yes	No	No	No	No	Missing	Je ne sais pas	Inconnu	Oui	Vaccination
1	18	18	Male	Secondary	1-2 pièces	Oui	Oui	Transport en commun	Clôtureé permettant le confinement du chien	6	Non	No	No	No	No	No	Missing	No	No	No	No	No	No	No	No	No	No	No	No	No	No	Missing	No	No	No	No	No	No	Missing	No	No	No	No	No	Missing	Je ne sais pas	Inconnu	Je ne sais pas	Inconnu
1	94	38	Female	Secondary	1-2 pièces	Oui	Oui	Voiture privée	Clôtureé permettant le confinement du chien	5	Oui	No	No	No	No	No	Lors d'une morsure	No	No	Yes	Yes	No	No	No	No	No	No	No	No	No	No	Je ne sais pas	Yes	No	No	No	No	No	Missing	Yes	Yes	Yes	No	No	Missing	Oui	Service vétérinaire communal	Non	Inconnu
1	95	36	Female	High/tertiary	More than 2 bedrooms	Yes	Yes	Private vehicule	fenced	7	No	No	No	No	No	No	Missing	No	No	No	No	No	No	No	No	No	No	No	No	No	No	Missing	No	No	No	No	No	No	Missing	No	No	No	No	No	Missing	No	No response	No	No response
1	96	41	Female	High/tertiary	More than 2 bedrooms	Yes	Yes	Private vehicule	fenced	8	Yes	Yes	No	No	No	No	Missing	Yes	No	No	No	No	No	No	Yes	No	No	No	No	No	No	Chocolate eyes	Yes	No	No	No	No	No	Missing	Yes	No	No	No	No	Missing	No	No response	Yes	Vaccination
1	97	45	Male	Secondary	Plus de 2 pièces	Oui	Oui	Transport en commun	Clôtureé permettant le confinement du chien	11	Oui	No	No	No	No	No	Témoin auculaire d' une morsure	No	No	No	No	No	No	Yes	No	No	No	No	No	No	No	Je ne sais pas	Yes	No	No	No	No	No	Missing	Yes	No	No	No	No	Missing	Je ne sais pas	Inconnu	Oui	Vacccination
1	98	38	Male	Secondary	Plus de 2 pièces	Oui	Oui	Transport en commun	Clôtureé permettant le confinement du chien	10	Non	No	No	No	No	No	Missing	No	No	No	No	No	No	No	No	No	No	No	No	No	No	Missing	No	No	No	No	No	No	Missing	No	No	No	No	No	Missing	Je ne sais pas	Inconnu	Je ne sais pas	inconnu
1	99	29	Female	High/tertiary	More than 2 bedrooms	Yes	Yes	Public vehicule	fenced	6	Yes	No	No	No	No	No	Hospital	Yes	No	No	Yes	Yes	No	No	No	No	No	No	No	No	No	No	Yes	No	No	No	No	No	Missing	Yes	No	No	No	No	Missing	No	No	Yes	Vaccination
1	100	20	Female	High/tertiary	More than 2 bedrooms	Yes	Yes	Private vehicule	fenced	7	Yes	No	No	No	No	No	Veterinarian	No	No	No	No	No	No	No	No	No	No	No	No	No	Yes	Missing	Yes	No	No	No	No	No	Missing	Yes	Yes	No	No	No	Missing	No	No response	Yes	Vaccination
1	101	45	Female	Secondary	Plus de 2 pièces	Oui	Oui	Transport en commun	Clôtureé permettant le confinement du chien	6	Oui	No	No	No	Yes	No	Missing	No	No	No	No	No	No	No	No	No	No	No	No	No	No	Je ne sais pas	Yes	No	No	No	No	No	Missing	Yes	No	No	No	No	Missing	Non	Inconnu	Non	Inconnu
1	101	62	Female	None	Plus de 2 pièces	Oui	Oui	Voiture privée	Clôtureé permettant le confinement du chien	9	Oui	No	No	No	Yes	No	Missing	Yes	No	No	No	No	No	No	No	No	No	Yes	No	No	No	Missing	Yes	No	No	No	No	No	Missing	Yes	No	Yes	No	No	Missing	Oui	Service vétérinaire communal	Oui	Vaccination
1	103	26	Male	High/tertiary	More than 2 bedrooms	Yes	Yes	Public vehicule	fenced	3	Yes	No	No	No	Yes	No	Missing	No	No	No	No	No	No	No	No	No	No	No	No	No	No	alopécie	Yes	No	No	No	No	No	Missing	Yes	No	No	No	No	Wolf,Bear	No	No response	Yes	Vaccination
1	104	50	Male	High/tertiary	More than 2 bedrooms	Yes	Yes	Private vehicule	fenced	6	Yes	No	No	No	Yes	No	Missing	No	No	No	No	No	No	No	No	No	Yes	No	No	No	No	Missing	Yes	No	No	No	No	No	Missing	Yes	No	Yes	No	No	Missing	No	No response	Yes	Vacccination
1	105	20	Female	High/tertiary	More than 2 bedrooms	Yes	Yes	Public vehicule	fenced	5	Yes	No	No	No	Yes	No	Missing	No	No	No	No	No	No	No	No	No	No	No	No	No	No	No	Yes	No	No	No	No	No	Missing	Yes	No	No	No	No	Missing	No	No response	Yes	Avoid dog contacts
1	106	28	Female	Secondary	Plus de 2 pièces	Oui	Oui	Transport en commun	Clôtureé permettant le confinement du chien	15	Oui	No	No	No	No	Yes	Missing	No	No	No	No	No	No	No	Yes	No	No	No	No	No	No	Missing	Yes	No	No	No	No	No	Missing	Yes	No	No	No	No	Missing	Non	Inconnu	Non	Inconnu
1	107	27	Female	High/tertiary	More than 2 bedrooms	Yes	Yes	Public vehicule	fenced	4	Yes	No	No	No	Yes	No	Missing	No	No	No	No	No	No	No	No	No	No	No	No	No	No	No	Yes	No	No	No	No	No	Missing	Yes	No	No	No	No	Missing	No	No response	Yes	Vaccination
1	108	19	Female	High/tertiary	More than 2 bedrooms	Yes	Yes	Public vehicule	fenced	6	Yes	Yes	No	No	No	Yes	Missing	Yes	No	Yes	No	No	No	No	Yes	No	Yes	No	No	No	No	Missing	Yes	No	No	No	No	No	Missing	Yes	Yes	No	No	No	Missing	Yes	Communal service	Yes	Vaccination
1	109	30	Female	Secondary	Plus de 2 pièces	Oui	Oui	Transport en commun	Clôtureé permettant le confinement du chien	7	Non	No	No	No	No	No	Missing	No	No	No	No	No	No	No	No	No	No	No	No	No	No	Missing	No	No	No	No	No	No	Missing	No	No	No	No	No	Missing	Non	Inconnu	Non	Inconnu
1	110	28	Male	High/tertiary	More than 2 bedrooms	Yes	Yes	Public vehicule	fenced	8	Yes	No	No	No	Yes	No	Missing	No	No	No	No	No	No	No	Yes	No	No	No	No	No	No	Missing	Yes	No	No	No	No	No	Missing	Yes	No	No	No	No	Missing	No	No response	Yes	Vaccination
1	111	50	Female	Secondary	Plus de 2 pièces	Oui	Oui	Transport en commun	Clôtureé permettant le confinement du chien	11	Oui	No	No	No	Yes	No	Missing	No	No	No	No	No	No	No	No	No	No	No	No	No	No	Je ne sais pas	Yes	No	No	No	No	No	Missing	Yes	No	No	No	No	Missing	Non	Inconnu	Oui	Prendre soins des animaux
1	112	30	Male	High/tertiary	More than 2 bedrooms	Yes	Yes	Public vehicule	Unfenced	6	Yes	Yes	No	No	No	Yes	Missing	No	No	No	No	No	No	No	Yes	No	No	Yes	No	No	No	Missing	Yes	No	No	No	No	No	Missing	Yes	No	No	No	No	Missing	Yes	Veterinarians	Yes	Vaccination
1	113	29	Female	Secondary	Plus de 2 pièces	Oui	Oui	Transport en commun	Clôtureé permettant le confinement du chien	4	Oui	Yes	No	No	No	No	Missing	No	No	No	No	No	No	No	Yes	No	No	No	No	No	No	Missing	Yes	No	No	No	No	No	Missing	Yes	No	No	No	No	Missing	Non	Inconnu	Oui	Vaccination
1	114	53	Male	High/tertiary	More than 2 bedrooms	Yes	Yes	Private vehicule	fenced	9	Yes	No	No	No	No	Yes	Missing	Yes	No	No	No	No	No	No	No	No	No	No	No	No	No	No	Yes	No	No	No	No	No	Missing	Yes	No	No	No	No	Missing	Yes	Communal service	Yes	Vaccination
1	115	26	Female	High/tertiary	More than 2 bedrooms	Yes	Yes	Public vehicule	fenced	5	Yes	No	No	No	No	Yes	Missing	No	No	No	No	No	No	No	No	No	No	No	No	No	No	No	Yes	No	No	No	No	No	Missing	Yes	No	No	No	No	Missing	No	No response	Yes	Vaccination
1	116	52	Female	Secondary	Plus de 2 pièces	Oui	Oui	Voiture privée	Clôtureé permettant le confinement du chien	9	Oui	No	No	No	No	Yes	Missing	No	No	No	No	No	No	No	Yes	No	No	No	No	No	No	Missing	Yes	No	No	No	No	No	Missing	Yes	No	No	No	No	Missing	Non	Inconnu	Oui	Vaccination
1	117	26	Female	Secondary	Plus de 2 pièces	Oui	Oui	Voiture privée	Clôtureé permettant le confinement du chien	15	Oui	Yes	Yes	No	No	No	Missing	No	No	No	Yes	No	No	No	No	No	No	No	No	No	No	Je ne sais pas	Yes	No	No	No	No	No	Missing	Yes	No	No	No	No	Missing	Non	Inconnu	Oui	Soins des animaux surtout le chien
1	118	77	Female	Secondary	Plus de 2 pièces	Oui	Oui	Transport en commun	Clôtureé permettant le confinement du chien	6	Oui	Yes	No	No	No	No	Missing	No	No	No	No	No	No	No	Yes	No	No	No	No	No	No	Missing	Yes	No	No	No	No	No	Missing	Yes	No	No	No	No	Missing	Non	Inconnu	Oui	Vaccination
1	119	28	Male	High/tertiary	More than 2 bedrooms	Yes	Yes	Public vehicule	fenced	8	Yes	No	No	No	Yes	No	Missing	Yes	No	No	No	No	No	No	Yes	No	No	No	No	Yes	No	Missing	Yes	No	No	No	No	No	Missing	Yes	No	No	No	No	Missing	No	No response	Yes	Vaccination
1	120	32	Male	High/tertiary	More than 2 bedrooms	Yes	Yes	Public vehicule	fenced	9	Yes	No	No	No	Yes	No	Missing	No	No	No	Yes	No	No	No	No	No	No	No	No	No	No	Auricular lesion	Yes	No	No	No	No	No	Missing	Yes	No	No	No	No	Missing	No	No response	Yes	Vaccination
1	121	80	Male	High/tertiary	More than 2 bedrooms	Yes	Yes	Public vehicule	fenced	6	Yes	No	No	No	Yes	No	Missing	No	No	No	No	No	No	No	Yes	No	No	No	Yes	No	No	Missing	No	No	No	No	No	No	Missing	Yes	No	No	No	No	Missing	No	No response	Yes	Go to hospital
1	112	40	Female	High/tertiary	More than 2 bedrooms	Yes	Yes	Private vehicule	fenced	10	Yes	Yes	No	No	No	No	Missing	No	No	No	Yes	No	No	No	No	No	No	Yes	No	No	No	Missing	Yes	No	No	No	No	No	Missing	Yes	No	No	No	No	Missing	Yes	Communal service of Matete	Yes	Vaccination
1	123	41	Female	None	Plus de 2 pièces	Oui	Oui	Moto	Clôtureé permettant le confinement du chien	6	Oui	No	No	No	Yes	No	Missing	Yes	No	No	No	No	No	No	No	No	Yes	No	No	No	No	Missing	Yes	No	No	No	No	No	Missing	No	No	No	No	No	Missing	Oui	Service vétérinaire de Matete	Oui	Vaccination
1	124	26	Male	High/tertiary	More than 2 bedrooms	Yes	Yes	Public vehicule	fenced	5	Yes	No	No	No	No	Yes	Missing	No	No	Yes	No	No	No	No	Yes	No	No	No	No	No	No	Missing	Yes	No	No	No	No	No	Missing	Yes	No	No	No	No	Missing	Yes	Communal service	Yes	Vaccination
1	125	35	Male	High/tertiary	More than 2 bedrooms	Yes	Yes	Private vehicule	fenced	2	Yes	Yes	Yes	No	No	No	Missing	Yes	No	No	No	No	No	No	Yes	No	Yes	No	No	No	No	Missing	Yes	No	No	No	No	No	Missing	Yes	No	No	No	Yes	Missing	No	No response	Yes	Vaccination
1	126	36	Male	High/tertiary	More than 2 bedrooms	Yes	Yes	Public vehicule	fenced	6	Yes	Yes	Yes	No	No	No	Missing	No	No	No	No	No	No	No	Yes	No	No	No	Yes	No	No	Missing	Yes	No	No	No	No	No	Missing	Yes	Yes	Yes	No	No	Missing	Yes	Agro-vétérinary pharmacy	Yes	Vaccination
1	127	37	Male	Secondary	Plus de 2 pièces	Oui	Oui	Transport en commun	Clôtureé permettant le confinement du chien	6	Oui	Yes	Yes	No	No	No	Missing	Yes	No	No	No	No	No	No	No	No	No	No	No	No	No	Je n' ai jamais vu	Yes	No	No	No	No	No	Missing	Yes	No	No	No	No	Missing	Non	Inconnu	Oui	Traitement et suivi
1	128	33	Female	Secondary	Plus de 2 pièces	Oui	Oui	Transport en commun	Non clôturée	6	Oui	No	No	No	Yes	No	Missing	No	No	No	No	No	No	No	No	No	No	No	No	No	No	Missing	Yes	No	No	No	No	No	Missing	Yes	No	No	No	No	Missing	Oui	Vétérinaire du quartier	Non	Inconnu
1	129	28	Male	High/tertiary	More than 2 bedrooms	Yes	Yes	Private vehicule	fenced	8	Yes	No	No	No	No	Yes	Missing	No	No	Yes	No	No	No	No	Yes	No	No	No	No	No	No	Missing	Yes	No	No	No	No	No	Missing	Yes	No	No	No	No	Missing	No	No response	Yes	Vaccination
1	130	27	Female	Other	Plus de 2 pièces	Oui	Oui	Transport en commun	Clôturée ne permettant pas le confinement du chien	7	Oui	No	No	No	Yes	No	Missing	Yes	No	No	No	No	No	No	Yes	No	No	No	No	No	No	Missing	Yes	No	No	No	No	No	Missing	Yes	No	No	No	No	Missing	Non	Inconnu	Oui	Vaccination
1	131	43	Female	Other	Plus de 2 pièces	Oui	Oui	Voiture privée	Clôtureé permettant le confinement du chien	6	Oui	No	No	No	Yes	No	Missing	Yes	No	No	No	No	No	No	Yes	No	No	No	No	No	No	Missing	Yes	No	No	No	No	No	Missing	Yes	No	No	No	No	Missing	Je ne sais pas	Inconnu	Oui	Vaccination
1	132	45	Male	High/tertiary	More than 2 bedrooms	Yes	Yes	Private vehicule	fenced	5	Yes	No	No	No	Yes	No	Missing	No	No	No	No	No	No	No	Yes	No	No	No	No	No	No	Missing	Yes	No	No	No	No	No	Missing	Yes	No	No	No	No	Missing	No	No response	Yes	Vaccination
1	133	18	Male	Secondary	Plus de 2 pièces	Oui	Oui	Transport en commun	Non clôturée	11	Oui	No	No	No	No	Yes	Missing	Yes	No	No	No	No	No	No	Yes	No	No	No	No	No	No	Missing	Yes	No	No	No	No	No	Missing	Yes	No	No	No	No	Missing	Non	Je ne sais pas	Oui	Vaccination
1	134	48	Female	None	Plus de 2 pièces	Oui	Oui	Transport en commun	Clôtureé permettant le confinement du chien	6	Non	No	No	No	No	No	Missing	No	No	No	No	No	No	No	No	No	No	No	No	No	No	Missing	No	No	No	No	No	No	Missing	No	No	No	No	No	Missing	Non	Inconnu	Non	Inconnu
1	135	30	Male	High/tertiary	More than 2 bedrooms	Yes	Yes	Public vehicule	fenced	5	Yes	No	No	Yes	No	No	Missing	Yes	No	No	No	No	No	No	Yes	No	No	Yes	No	No	No	Missing	Yes	No	No	No	No	No	Missing	Yes	Yes	No	No	No	Missing	No	No response	Yes	Vaccination
1	136	21	Female	High/tertiary	More than 2 bedrooms	Yes	No	Private vehicule	fenced	8	Yes	Yes	No	Yes	No	No	Missing	No	No	No	No	No	No	No	Yes	No	No	Yes	No	No	No	Missing	Yes	No	No	No	No	No	Missing	Yes	No	No	No	No	Missing	No	No response	Yes	Vaccination
1	137	18	Female	Secondary	Plus de 2 pièces	Oui	Oui	Transport en commun	Non clôturée	8	Oui	Yes	No	No	No	No	Missing	Yes	No	No	No	No	No	No	Yes	No	No	No	No	No	No	Missing	Yes	No	No	No	No	No	Missing	Yes	No	No	No	No	Missing	Non	Inconnu	Non	Inconnu
1	138	25	Male	High/tertiary	More than 2 bedrooms	Yes	Yes	Public vehicule	fenced	6	Yes	Yes	Yes	Yes	No	No	Missing	Yes	No	No	No	No	No	No	Yes	No	No	No	No	No	No	Missing	Yes	No	No	No	No	No	Missing	Yes	Yes	No	No	No	Missing	No	No response	Yes	Vaccination
1	139	18	Male	None	Plus de 2 pièces	Oui	Oui	Transport en commun	Non clôturée	6	Oui	Yes	Yes	No	No	No	Missing	Yes	No	No	No	No	No	No	Yes	No	No	No	No	No	No	Missing	Yes	No	No	No	No	No	Missing	Yes	No	No	No	No	Missing	Non	Inconnu	Oui	Vaccination
1	140	18	Female	None	Plus de 2 pièces	Non	Non	Transport en commun	Non clôturée	5	Oui	No	No	No	Yes	No	Missing	No	No	No	No	No	No	No	Yes	No	No	No	No	No	No	Missing	Yes	No	No	No	No	No	Missing	Yes	No	No	No	No	Missing	Non	Inconnu	Oui	Vaccination
1	141	18	Female	None	Plus de 2 pièces	Oui	Non	Transport en commun	Non clôturée	8	Oui	No	No	No	Yes	No	Missing	No	No	No	No	No	No	No	Yes	No	No	No	No	No	No	Missing	Yes	No	No	No	No	No	Missing	Yes	No	No	No	No	Missing	Non	Inconnu	Oui	Vaccination
1	142	18	Female	Secondary	Plus de 2 pièces	Oui	Oui	Voiture privée	Clôtureé permettant le confinement du chien	4	Oui	No	No	No	Yes	No	Missing	No	No	No	No	No	No	No	Yes	No	No	No	No	No	No	Missing	Yes	No	No	No	No	No	Missing	Yes	No	No	No	No	Missing	Non	Inconnu	Oui	Vaccination
1	143	37	Female	High/tertiary	More than 2 bedrooms	Yes	Yes	Private vehicule	fenced	6	Yes	Yes	Yes	No	No	No	Missing	No	No	Yes	No	No	No	No	No	No	Yes	Yes	No	No	No	Missing	No	No	No	No	No	No	Missing	Yes	Yes	No	No	No	Missing	No	No response	Yes	Vaccination
1	144	30	Male	High/tertiary	More than 2 bedrooms	Yes	Yes	Private vehicule	fenced	4	Yes	No	No	No	Yes	No	Missing	No	No	No	No	No	No	No	Yes	No	No	No	No	No	No	Missing	Yes	No	No	No	No	No	Missing	Yes	No	No	No	No	Missing	No	No response	Yes	Vaccination
1	145	23	Male	High/tertiary	More than 2 bedrooms	Yes	Yes	Public vehicule	fenced	9	Yes	No	No	No	No	No	Missing	No	No	No	No	No	No	No	Yes	No	No	No	No	No	No	Missing	No	No	No	No	No	No	No	No	No	No	No	No	Missing	Yes	No response	No	No response
1	146	24	Male	Secondary	Plus de 2 pièces	Oui	Oui	Transport en commun	Clôtureé permettant le confinement du chien	12	Oui	No	No	No	Yes	No	Missing	Yes	No	No	No	No	No	No	No	No	No	No	No	No	No	Alopécie	Yes	No	No	No	No	No	Missing	Yes	No	No	No	No	Missing	Non	Inconnu	Non	Inconnu
1	147	40	Female	High/tertiary	More than 2 bedrooms	Yes	Yes	Private vehicule	fenced	5	Yes	Yes	Yes	No	No	Yes	Missing	Yes	No	No	No	No	No	No	Yes	No	No	No	Yes	No	No	Missing	Yes	No	No	Yes	No	No	Missing	Yes	Yes	Yes	No	No	Missing	Yes	Veterinary clinic	Yes	Vaccination
1	148	18	Male	High/tertiary	More than 2 bedrooms	Yes	Yes	Private vehicule	fenced	4	Yes	Yes	Yes	Yes	No	No	Missing	No	No	No	No	No	No	No	No	No	No	No	No	No	No	No	Yes	No	No	No	No	No	Missing	Yes	No	No	No	No	Missing	Yes	Private clinic	Yes	Vaccination
1	149	18	Female	High/tertiary	More than 2 bedrooms	Yes	Yes	Public vehicule	fenced	9	Yes	Yes	No	No	Yes	No	Missing	Yes	No	No	No	No	No	No	Yes	No	No	No	No	No	No	Missing	Yes	No	No	No	No	No	Missing	Yes	Yes	No	No	No	Missing	No	No response	Yes	Vaccination
1	150	18	Male	Primary	Plus de 2 pièces	Oui	Oui	Voiture privée	Clôtureé permettant le confinement du chien	6	Oui	Yes	No	No	No	No	Missing	No	No	No	No	No	No	No	Yes	No	No	No	No	No	No	Missing	Yes	No	No	No	No	No	Missing	Yes	No	No	No	No	Missing	Non	Inconnu	Oui	Vaccination
1	151	35	Female	High/tertiary	More than 2 bedrooms	Yes	Yes	Private vehicule	fenced	5	Yes	Yes	No	No	No	No	Missing	No	No	No	No	No	No	Yes	Yes	No	No	No	No	No	No	Missing	Yes	No	No	No	No	No	Missing	Yes	Yes	No	No	No	Missing	Yes	Private clinic	Yes	Vaccination
1	152	27	Male	High/tertiary	More than 2 bedrooms	Yes	Yes	Public vehicule	fenced	7	Yes	No	No	No	No	No	Veterinarian	No	No	No	No	No	No	Yes	No	No	No	Yes	No	No	No	Missing	Yes	No	No	No	No	No	Missing	Yes	No	No	No	No	Missing	Yes	Public clinic	Yes	Vaccination
1	153	55	Male	High/tertiary	More than 2 bedrooms	Yes	Yes	Public vehicule	fenced	7	Yes	No	No	No	No	No	Friends	Yes	No	No	No	No	No	No	No	No	Yes	No	No	No	No	Missing	Yes	No	No	No	No	No	Missing	Yes	Yes	No	No	No	Missing	Yes	Communal service of Matete	Yes	Vaccination
1	154	34	Female	High/tertiary	More than 2 bedrooms	Yes	Yes	Public vehicule	fenced	4	Yes	Yes	Yes	No	No	Yes	Missing	Yes	No	No	No	No	No	No	Yes	No	No	No	No	No	No	Missing	Yes	No	No	No	No	No	Missing	Yes	No	No	No	No	Missing	Yes	Veterinary laboratory	Yes	Vaccination
1	155	28	Female	High/tertiary	More than 2 bedrooms	Yes	Yes	Private vehicule	fenced	4	Yes	No	Yes	No	No	No	Missing	No	No	No	No	No	No	No	No	No	No	No	No	No	No	No	Yes	No	No	No	No	No	Missing	Yes	No	No	No	No	Missing	Yes	Private clinic	Yes	Vaccination
1	156	21	Female	High/tertiary	1-2 bedrooms	Yes	No	Public vehicule	fenced	2	Yes	No	No	No	No	No	Media	No	No	No	No	No	No	No	No	No	No	No	No	No	No	No	Yes	No	No	No	No	No	Missing	Yes	No	No	No	No	Missing	No	No response	Yes	Vaccination
1	157	35	Female	Secondary	1-2 pièces	Oui	Oui	Transport en commun	Non clôturée	3	Oui	No	No	No	Yes	No	Missing	No	No	No	No	No	No	No	No	No	No	No	No	No	No	Je ne sais pas	Yes	No	No	No	No	No	Missing	Yes	No	No	No	No	Missing	Non	Inconnu	Oui	Vaccination
1	158	26	Male	High/tertiary	More than 2 bedrooms	Yes	Yes	Private vehicule	fenced	6	Yes	Yes	No	No	No	No	Missing	No	No	No	No	Yes	No	No	No	No	No	No	No	No	Yes	Missing	No	No	No	No	No	Yes	Missing	Yes	No	No	No	No	Missing	No	No response	Yes	Vaccination
1	159	20	Male	High/tertiary	More than 2 bedrooms	Yes	Yes	Private vehicule	fenced	2	No	No	No	No	No	No	Missing	No	No	No	No	No	No	No	No	No	No	No	No	No	No	Missing	No	No	No	No	No	No	Missing	No	No	No	No	No	Missing	No	No response	No	No response
1	160	21	Male	Secondary	Plus de 2 pièces	Oui	Oui	Transport en commun	Clôtureé permettant le confinement du chien	12	Oui	Yes	No	No	Yes	No	Avoir vécu un cas de morsure	Yes	No	No	No	No	No	No	Yes	No	No	Yes	No	No	No	Missing	Yes	No	No	No	No	No	Missing	Yes	No	No	No	No	Missing	Oui	Pharmacie vétérianire	Oui	Vaccination
1	161	40	Female	Secondary	Plus de 2 pièces	Oui	Oui	Transport en commun	Clôtureé permettant le confinement du chien	6	Oui	No	No	No	No	Yes	Missing	Yes	No	No	No	No	No	No	No	No	No	No	Yes	No	No	Missing	Yes	No	No	No	No	No	Missing	No	No	No	No	No	Missing	Non	Inconnu	Oui	Vaccination
1	162	19	Male	High/tertiary	More than 2 bedrooms	Yes	Yes	Public vehicule	fenced	9	Yes	No	No	No	No	Yes	Missing	No	No	No	No	No	No	No	No	No	No	No	Yes	No	No	Missing	Yes	No	No	No	No	No	Missing	No	No	No	No	No	Missing	Yes	Private veterinarian	No	No response
1	163	31	Male	Secondary	Plus de 2 pièces	Oui	Oui	Transport en commun	Clôtureé permettant le confinement du chien	7	Oui	Yes	No	No	Yes	No	Missing	Yes	No	No	No	No	No	No	Yes	No	No	No	No	No	No	Missing	Yes	No	No	No	No	No	Missing	Yes	No	No	No	No	Missing	Non	Inconnu	Non	Inconnu
1	164	43	Female	Secondary	Plus de 2 pièces	Oui	Oui	Transport en commun	Clôtureé permettant le confinement du chien	8	Oui	Yes	No	No	No	No	Dans la rue	No	No	No	No	No	No	No	No	No	No	No	No	No	No	Je ne sais pas	No	No	No	No	No	No	Missing	Yes	No	No	No	No	Missing	Non	Inconnu	Non	Inconnu
1	165	19	Male	High/tertiary	More than 2 bedrooms	Yes	Yes	Public vehicule	fenced	8	Yes	Yes	Yes	Yes	Yes	Yes	Missing	Yes	No	No	No	No	No	No	Yes	No	No	No	No	No	No	Missing	Yes	No	No	No	No	No	Missing	Yes	No	No	No	No	Missing	No	No response	No	No response
1	166	18	Male	High/tertiary	More than 2 bedrooms	Yes	Yes	Private vehicule	fenced	8	Yes	Yes	No	No	No	No	Missing	No	No	No	No	No	No	No	Yes	No	No	No	No	No	No	Missing	Yes	No	No	No	No	No	Missing	Yes	Yes	No	No	No	Missing	No	No response	Yes	Vaccination
1	167	47	Female	High/tertiary	More than 2 bedrooms	Yes	Yes	Public vehicule	fenced	6	Yes	No	No	No	No	No	Missing	No	No	No	No	No	No	Yes	Yes	No	No	No	Yes	Yes	No	Pruritis	Yes	No	No	No	No	No	Missing	Yes	No	No	No	No	Missing	Yes	Veterinary laboratory	Yes	Vaccination
1	168	83	Male	High/tertiary	More than 2 bedrooms	Yes	Yes	Public vehicule	fenced	12	Yes	No	No	No	Yes	No	Missing	Yes	No	No	No	No	No	No	Yes	No	No	Yes	No	No	No	Missing	Yes	No	No	No	No	No	Missing	Yes	No	No	No	No	Missing	Yes	Veterinary laboratory	Yes	Vaccination
1	169	48	Male	High/tertiary	More than 2 bedrooms	Yes	Yes	Private vehicule	fenced	6	Yes	Yes	Yes	No	No	No	Missing	Yes	No	No	No	No	No	No	Yes	No	No	No	No	No	No	Missing	No	No	No	No	No	No	Missing	Yes	No	No	No	No	Missing	No	No response	No	No response
1	170	28	Female	High/tertiary	More than 2 bedrooms	Yes	Yes	Public vehicule	fenced	4	Yes	Yes	Yes	Yes	No	No	Missing	Yes	No	No	No	No	No	No	Yes	No	No	Yes	No	No	No	Missing	Yes	No	No	No	No	No	Missing	Yes	Yes	No	No	No	Missing	No	No response	Yes	Vaccination
1	171	24	Female	High/tertiary	More than 2 bedrooms	Yes	Yes	Private vehicule	fenced	7	Yes	Yes	Yes	Yes	No	No	Missing	Yes	No	No	No	No	No	No	Yes	No	No	No	No	No	No	Missing	Yes	No	No	No	No	No	Missing	Yes	Yes	No	No	No	Missing	No	No response	Yes	Vaccination
1	172	36	Female	High/tertiary	More than 2 bedrooms	Yes	Yes	Public vehicule	fenced	10	Yes	No	No	No	No	No	Missing	No	No	No	No	No	No	No	No	No	No	No	No	No	No	Missing	Yes	No	No	No	No	No	Missing	Yes	No	No	No	No	Missing	Yes	Private veterinarian	Yes	Vaccination
1	173	63	Female	Primary	Plus de 2 pièces	Oui	Oui	Transport en commun	Clôtureé permettant le confinement du chien	7	Oui	No	No	No	Yes	No	Missing	No	No	No	No	No	No	No	No	No	No	No	No	No	No	Je ne sais pas	Yes	No	No	No	No	No	Missing	Yes	No	No	No	No	Missing	Non	Inconnu	Non	Inconnu
1	174	51	Female	Secondary	Plus de 2 pièces	Oui	Oui	Transport en commun	Clôtureé permettant le confinement du chien	6	Oui	No	No	No	Yes	No	Missing	No	No	No	No	No	No	No	No	No	No	No	No	No	No	je ne sais pas	Yes	No	No	No	No	No	Missing	No	No	No	No	No	Missing	Je ne sais pas	Inconnu	Je ne sais pas	Inconnu
1	175	25	Male	High/tertiary	1-2 bedrooms	Yes	Yes	Public vehicule	fenced, but can not restrict dog movement	3	Yes	Yes	No	No	No	No	Missing	No	No	No	No	No	No	No	No	No	No	No	No	No	No	Missing	Yes	No	No	No	No	No	Missing	Yes	No	No	No	No	Missing	No	No response	Yes	Vaccination
1	176	38	Female	Secondary	1-2 pièces	Oui	Oui	Transport en commun	Non clôturée	6	Oui	No	No	No	No	No	Missing	No	No	No	No	No	No	No	No	No	No	No	No	No	No	je ne sais pas	No	No	No	No	No	No	je ne connais pas	Yes	No	No	No	No	Missing	Non	Inconnu	Non	Inconnu
1	177	26	Female	High/tertiary	More than 2 bedrooms	Yes	Yes	Public vehicule	fenced	3	Yes	Yes	No	No	No	No	Missing	Yes	No	No	No	No	No	No	Yes	No	No	No	No	No	No	Missing	No	No	No	No	No	No	Non observance of vaccination program	Yes	Yes	No	No	No	Missing	No	No response	No	No response
1	178	26	Male	High/tertiary	More than 2 bedrooms	Yes	Yes	Public vehicule	fenced, but can not restrict dog movement	4	Yes	Yes	No	No	Yes	No	case saw/Veterinarian	No	No	No	Yes	No	No	No	Yes	No	No	Yes	Yes	No	No	Missing	Yes	No	No	No	No	No	Missing	Yes	No	No	No	No	Missing	Yes	Veterinary pharmacy	Yes	Call veterinarian
1	179	32	Female	High/tertiary	More than 2 bedrooms	Yes	Yes	Public vehicule	fenced	4	Yes	Yes	No	No	No	Yes	Own-family	Yes	No	No	No	No	No	No	Yes	No	No	No	No	No	No	Missing	Yes	No	No	No	No	Yes	Dog became wild	Yes	Yes	No	No	No	Missing	Yes	Veterinary laboratory	Yes	Vaccination
1	180	51	Female	Secondary	1-2 pièces	Oui	Oui	Transport en commun	Clôturée ne permettant pas le confinement du chien	5	Oui	No	No	No	No	No	Missing	Yes	No	No	No	No	No	No	Yes	No	No	Yes	Yes	No	No	Missing	Yes	No	No	No	No	No	Missing	Yes	No	No	No	No	rat	Non	Inconnu	Oui	Vaccination
1	181	38	Female	Secondary	Plus de 2 pièces	Oui	Oui	Transport en commun	Clôtureé permettant le confinement du chien	13	Oui	No	No	No	Yes	No	Missing	No	No	No	No	No	No	No	No	No	No	No	No	No	No	Missing	Yes	No	No	No	No	No	Missing	Yes	No	No	No	No	Missing	Non	Inconnu	Non	Inconnu
1	182	18	Female	High/tertiary	More than 2 bedrooms	Yes	Yes	Public vehicule	Unfenced	6	Yes	Yes	Yes	No	Yes	No	Missing	No	No	No	No	No	No	No	No	No	No	No	No	No	No	Missing	Yes	No	No	No	No	No	Missing	Yes	No	No	No	No	Missing	No	No response	Yes	Vaccination
1	183	52	Male	None	Plus de 2 pièces	Oui	Oui	Transport en commun	Clôtureé permettant le confinement du chien	13	Oui	No	No	No	Yes	No	Missing	No	No	No	No	No	No	No	Yes	No	No	No	Yes	No	No	Missing	Yes	No	No	No	No	No	Missing	Yes	No	No	No	No	Missing	Non	Inconnu	Oui	Vaccination
1	184	29	Male	High/tertiary	More than 2 bedrooms	Yes	Yes	Public vehicule	fenced	1	Yes	No	No	No	No	No	Media	No	No	No	No	No	No	No	No	No	No	No	No	No	No	No	No	No	No	No	No	No	Missing	No	No	No	No	No	Missing	No	No response	No	No response
1	185	29	Female	Secondary	Plus de 2 pièces	Oui	Oui	Transport en commun	Clôtureé permettant le confinement du chien	7	Non	No	No	No	No	No	Missing	No	No	No	No	No	No	No	No	No	No	No	No	No	No	Missing	No	No	No	No	No	No	Missing	No	No	No	No	No	Missing	Non	Inconnu	Non	Inconnu
1	186	19	Female	High/tertiary	More than 2 bedrooms	Yes	Yes	Private vehicule	fenced	11	Yes	Yes	No	No	No	Yes	Missing	No	No	No	No	No	No	No	No	No	No	No	No	No	No	weight lost, anorexia	No	No	No	No	No	No	Missing	Yes	No	No	No	No	Goat	Yes	Communal service	No	No response
1	187	45	Female	High/tertiary	More than 2 bedrooms	Yes	Yes	Public vehicule	fenced	4	Yes	No	No	No	No	Yes	Missing	Yes	No	No	Yes	No	No	No	Yes	No	No	No	No	No	No	Missing	Yes	No	No	No	No	No	Missing	Yes	Yes	Yes	No	No	Missing	No	No response	Yes	Vaccination
1	188	55	Male	High/tertiary	More than 2 bedrooms	Yes	Yes	Public vehicule	Unfenced	6	Yes	No	No	No	No	Yes	Missing	No	No	Yes	Yes	No	No	No	Yes	No	No	No	No	No	No	Missing	Yes	No	No	No	No	No	Missing	Yes	Yes	No	No	No	Missing	No	No response	Yes	Vaccination
1	189	63	Male	Secondary	1-2 pièces	Oui	Oui	Voiture privée	Clôtureé permettant le confinement du chien	4	Non	No	No	No	No	No	Missing	No	No	No	No	No	No	No	No	No	No	No	No	No	No	Missing	No	No	No	No	No	No	Missing	No	No	No	No	No	Missing	Non	Inconnu	Non	Inconnu
1	190	32	Female	High/tertiary	1-2 bedrooms	Yes	Yes	Private vehicule	fenced	5	Yes	Yes	No	No	No	Yes	Missing	Yes	No	No	Yes	No	No	Yes	Yes	No	No	Yes	Yes	Yes	No	Missing	Yes	No	No	No	No	No	Missing	Yes	Yes	No	No	No	Missing	Yes	Communal service	Yes	Vaccination
1	191	83	Male	High/tertiary	More than 2 bedrooms	Yes	Yes	Public vehicule	fenced	9	Yes	No	No	No	No	No	Missing	Yes	No	No	No	No	No	No	Yes	No	No	No	No	No	No	Missing	Yes	No	Yes	No	No	No	Missing	Yes	No	No	No	No	Missing	Yes	Communal service	Yes	Call veterinarian
1	192	43	Male	High/tertiary	1-2 bedrooms	Yes	Yes	Public vehicule	fenced	2	Yes	No	No	No	No	No	Missing	No	No	No	No	No	No	No	No	No	No	Yes	No	No	No	Missing	Yes	No	No	No	No	No	Missing	Yes	No	No	No	No	Missing	Yes	Public clinic	Yes	Vaccination
1	193	60	Male	High/tertiary	More than 2 bedrooms	Yes	Yes	Private vehicule	fenced	4	Yes	No	No	No	No	Yes	Missing	Yes	No	No	No	No	No	No	Yes	No	No	No	No	No	No	Alopcia	Yes	No	No	No	No	No	Contact with rabid dog	Yes	Yes	No	No	Yes	Loup	Yes	Health service	Yes	Vaccination
1	194	53	Male	High/tertiary	1-2 bedrooms	Yes	Yes	Public vehicule	fenced	6	Yes	No	No	No	No	Yes	Missing	Yes	No	No	No	No	No	No	Yes	No	No	No	Yes	No	No	Missing	Yes	No	No	No	No	No	Missing	Yes	Yes	No	No	No	Missing	No	No response	Yes	Vaccination
1	195	25	Female	High/tertiary	More than 2 bedrooms	Yes	Yes	Private vehicule	fenced	12	Yes	Yes	No	No	No	No	Missing	No	No	No	No	No	No	No	No	No	No	No	No	No	No	Lesion	Yes	No	No	No	No	No	Missing	Yes	No	No	No	No	Missing	No	No response	Yes	Vaccination
1	196	40	Male	High/tertiary	More than 2 bedrooms	Yes	Yes	Public vehicule	fenced	2	Yes	Yes	No	No	No	No	Missing	No	No	No	No	No	No	No	No	No	No	No	No	No	No	Missing	Yes	No	No	No	No	No	Missing	Yes	No	No	No	No	Missing	No	No response	Yes	Vaccination
1	197	20	Male	High/tertiary	1-2 bedrooms	Yes	Yes	Private vehicule	fenced	7	Yes	Yes	No	No	No	No	Missing	Yes	No	No	No	No	No	No	Yes	No	No	No	No	No	No	Missing	Yes	No	No	No	No	No	Missing	Yes	No	No	No	No	Missing	Yes	Communal service	No	No response
1	198	28	Female	High/tertiary	More than 2 bedrooms	Yes	Yes	Public vehicule	fenced	6	Yes	Yes	No	Yes	No	No	Missing	Yes	Yes	No	No	No	No	No	Yes	Yes	No	No	No	No	No	Missing	Yes	No	No	Yes	No	No	Missing	No	Yes	No	No	No	Missing	No	No response	Yes	Vaccination
1	199	27	Female	Secondary	1-2 pièces	Oui	Oui	Transport en commun	Clôturée ne permettant pas le confinement du chien	6	Non	No	No	No	No	No	Missing	No	No	No	No	No	No	No	No	No	No	No	No	No	No	Missing	Yes	No	No	No	No	No	Missing	No	No	No	No	No	Missing	Non	Inconnu	Non	Inconnu
1	200	23	Female	Secondary	1-2 pièces	Oui	Oui	Transport en commun	Clôtureé permettant le confinement du chien	5	Oui	Yes	Yes	No	Yes	No	Missing	Yes	No	Yes	No	No	No	No	Yes	No	Yes	No	No	No	No	Missing	Yes	Yes	No	No	No	No	Missing	Yes	Yes	No	No	No	Missing	Oui	Service vétérinaire communal	Oui	Vaccination
1	201	19	Male	Secondary	Plus de 2 pièces	Oui	Oui	Transport en commun	Clôturée ne permettant pas le confinement du chien	10	Oui	Yes	No	No	No	No	Missing	No	No	No	Yes	No	No	No	No	No	No	No	Yes	No	No	Missing	Yes	No	No	No	No	No	Missing	Yes	No	No	No	No	Missing	Oui	Service vétérinaire communal	Non	Inconnu
1	202	45	Male	Secondary	Plus de 2 pièces	Oui	Oui	Transport en commun	Non clôturée	7	Oui	No	No	No	Yes	No	Missing	No	No	No	Yes	No	No	No	Yes	No	No	No	No	No	No	Missing	Yes	No	No	No	No	No	Missing	Yes	No	No	No	No	Missing	Oui	Service vétérinaire communal	Oui	Vaccination
1	203	26	Female	Secondary	Plus de 2 pièces	Oui	Oui	Transport en commun	Non clôturée	5	Non	No	No	No	No	No	Missing	No	No	No	No	No	No	No	No	No	No	No	No	No	No	Missing	No	No	No	No	No	No	Missing	No	No	No	No	No	Missing	Non	Inconnu	Non	Inconnu
1	204	52	Male	High/tertiary	More than 2 bedrooms	Yes	Yes	Private vehicule	fenced	6	Yes	No	No	No	No	Yes	Rabies outbreak	No	No	No	No	No	No	Yes	Yes	No	No	No	No	No	No	Missing	Yes	No	No	No	No	No	Missing	Yes	No	No	No	No	Missing	Yes	Service d' hygiène	Yes	Vaccination
1	205	18	Female	Secondary	Plus de 2 pièces	Oui	Oui	Transport en commun	Clôtureé permettant le confinement du chien	6	Non	No	No	No	No	No	Missing	No	No	No	No	No	No	No	No	No	No	No	No	No	No	Missing	No	No	No	No	No	No	Missing	No	No	No	No	No	Missing	Non	Inconnu	Non	Inconnu
1	206	30	Female	Secondary	Plus de 2 pièces	Oui	Oui	Transport en commun	Clôtureé permettant le confinement du chien	8	Oui	Yes	No	No	Yes	Yes	Missing	Yes	No	No	No	No	No	No	Yes	No	No	No	No	No	No	Missing	Yes	No	No	No	No	No	Missing	Yes	No	No	No	No	Missing	Non	Inconnu	Oui	Vaccination
1	207	18	Female	Secondary	Plus de 2 pièces	Oui	Oui	Transport en commun	Clôtureé permettant le confinement du chien	16	Oui	No	No	No	No	Yes	Missing	No	Yes	No	No	No	No	No	Yes	No	No	No	Yes	No	No	Chien devient errant	Yes	No	No	No	No	No	Missing	Yes	No	No	No	No	Missing	Non	Inconnu	Non	Inconnu
1	208	28	Female	High/tertiary	More than 2 bedrooms	Yes	Yes	Public vehicule	fenced	6	No	No	No	No	No	No	Missing	No	No	No	No	No	No	No	No	No	No	No	No	No	No	Missing	Yes	No	No	No	No	No	Missing	Yes	No	No	No	No	Missing	No	No response	Yes	Vaccination
1	209	20	Male	High/tertiary	More than 2 bedrooms	Yes	Yes	Public vehicule	fenced, but can not restrict dog movement	5	Yes	Yes	No	No	Yes	Yes	Missing	Yes	No	Yes	No	No	No	Yes	Yes	No	No	Yes	Yes	No	No	Missing	Yes	No	No	No	Yes	No	Missing	Yes	Yes	No	No	No	Missing	Yes	Veterinary laboratory	Yes	Vaccination
1	210	24	Male	Secondary	1-2 pièces	Oui	Oui	Moto	Clôtureé permettant le confinement du chien	6	Non	No	No	No	No	No	Missing	No	No	No	No	No	No	No	No	No	No	No	No	No	No	Missing	Yes	No	No	No	No	No	Missing	Yes	No	No	No	No	Missing	Non	Inconnu	Non	Inconnu
1	211	40	Male	High/tertiary	More than 2 bedrooms	Yes	Yes	Public vehicule	Unfenced	7	Yes	No	Yes	No	No	No	Missing	No	No	No	No	No	No	Yes	Yes	No	No	No	No	No	No	Missing	Yes	No	No	No	No	No	Missing	Yes	Yes	Yes	No	No	Missing	Yes	Communal service	Yes	Vaccination
1	212	34	Female	Secondary	1-2 pièces	Oui	Oui	Moto	Clôturée ne permettant pas le confinement du chien	7	Non	No	No	No	No	No	Missing	No	No	No	No	No	No	No	No	No	No	No	No	No	No	Missing	Yes	No	No	No	No	No	Missing	Yes	Yes	No	No	No	Missing	Je ne sais pas	Inconnu	Oui	Vaccination
1	213	19	Female	Primary	Plus de 2 pièces	Oui	Oui	Transport en commun	Clôtureé permettant le confinement du chien	4	Non	No	No	No	No	No	Missing	No	No	No	No	No	No	No	No	No	No	No	No	No	No	Missing	No	No	No	No	No	No	Missing	No	No	No	Yes	No	Missing	Non	Inconnu	Non	Inconnu
1	214	27	Female	Secondary	1-2 pièces	Oui	Oui	Autres	Clôtureé permettant le confinement du chien	4	Oui	No	No	No	No	No	Témoin auculaire d'une morsure d' un enfant par un chien enragé	No	No	No	Yes	No	No	No	Yes	No	No	No	No	No	No	Missing	Yes	No	No	No	No	No	Missing	Yes	No	No	No	No	Missing	Oui	Service vétérinaire communal	Oui	Vaccination
1	215	29	Male	High/tertiary	More than 2 bedrooms	Yes	Yes	Private vehicule	fenced	6	Yes	No	No	Yes	No	No	Missing	No	No	No	No	No	No	No	Yes	No	No	No	No	No	No	Missing	Yes	No	No	No	No	No	Missing	Yes	No	No	No	No	Missing	No	No response	No	No response
1	216	21	Male	High/tertiary	More than 2 bedrooms	Yes	Yes	Private vehicule	fenced	8	No	No	No	No	No	No	Missing	No	No	No	No	No	No	No	No	No	No	No	No	No	No	Missing	No	No	No	No	No	No	Missing	No	No	No	No	No	Missing	No	No response	No	No response
1	217	27	Male	High/tertiary	More than 2 bedrooms	Yes	Yes	Private vehicule	fenced	4	Yes	No	No	No	No	Yes	Missing	No	Yes	No	No	No	No	No	No	No	Yes	No	No	No	No	Missing	Yes	No	No	No	No	No	Missing	Yes	No	No	No	No	Missing	Yes	Veterinary clinic Mont-Ngafula	Yes	vaccination
1	218	30	Female	High/tertiary	More than 2 bedrooms	Yes	Yes	Public vehicule	fenced	6	Yes	Yes	Yes	No	No	No	Missing	Yes	No	Yes	No	No	No	No	Yes	No	No	No	Yes	No	No	Missing	Yes	No	No	No	No	No	Missing	Yes	No	No	No	No	Missing	Yes	Communal service	No	Vaccination
1	219	38	Male	Secondary	Plus de 2 pièces	Oui	Oui	Voiture privée	Clôtureé permettant le confinement du chien	8	Oui	No	No	No	No	Yes	Missing	Yes	No	No	No	No	No	No	Yes	No	No	No	Yes	No	No	Missing	Yes	No	No	No	No	No	Missing	Yes	No	No	No	No	Missing	Non	Inconnu	Oui	Eviter d'être mordu par un chien
1	220	46	Male	High/tertiary	More than 2 bedrooms	Yes	Yes	Private vehicule	fenced	6	Yes	No	No	No	No	No	Internet	Yes	No	No	No	No	No	No	Yes	No	No	No	No	No	No	Missing	Yes	No	No	No	No	No	Missing	Yes	Yes	Yes	No	No	Missing	Yes	Communal service	Yes	Vaccination
1	221	31	Male	Other	Plus de 2 pièces	Oui	Oui	Transport en commun	Clôtureé permettant le confinement du chien	6	Oui	No	No	No	No	No	lecture	No	No	No	Yes	No	No	Yes	No	No	No	No	No	No	No	amigrissement, alopécie, boiterie	Yes	No	No	No	Yes	No	Par respiration	Yes	Yes	No	No	No	Missing	Non	Inconnu	Non	Inconnu
1	222	42	Male	High/tertiary	More than 2 bedrooms	Yes	Yes	Private vehicule	fenced	2	Yes	No	No	No	No	No	Own dog	Yes	No	No	No	No	No	No	Yes	No	No	No	No	No	No	Missing	Yes	No	No	No	No	No	Missing	Yes	No	Yes	No	No	Missing	No	No response	No	No response
1	223	40	Female	Secondary	1-2 pièces	Oui	Oui	Transport en commun	Clôturée ne permettant pas le confinement du chien	6	Oui	No	No	No	Yes	No	Missing	Yes	No	No	No	No	No	No	No	No	No	No	No	No	No	Je ne sais pas	No	No	No	No	No	No	Missing	No	No	No	No	No	Missing	Oui	Clinique vétérinaire	Oui	Eviter morsure chien
1	224	38	Female	High/tertiary	More than 2 bedrooms	Yes	Yes	Public vehicule	fenced	8	Yes	No	No	No	Yes	Yes	Missing	Yes	No	No	No	No	No	No	Yes	No	No	No	Yes	No	No	Missing	Yes	No	No	No	No	No	Missing	Yes	No	No	No	No	Missing	Yes	Veterinary pharmacy	Yes	Vaccination
1	225	32	Female	Secondary	1-2 pièces	Oui	Oui	Transport en commun	Clôtureé permettant le confinement du chien	2	Oui	Yes	No	No	No	No	Missing	Yes	No	No	No	No	No	No	Yes	No	No	No	No	No	No	Missing	Yes	No	No	No	No	No	Missing	Yes	No	No	No	No	Missing	Non	Inconnu	Non	Vaccination
1	226	40	Male	Secondary	Plus de 2 pièces	Oui	Oui	Transport en commun	Clôtureé permettant le confinement du chien	6	Oui	No	No	No	No	No	bouche à bouche	No	No	No	No	No	No	Yes	No	No	No	No	No	No	No	Missing	Yes	No	No	No	No	No	Missing	Yes	Yes	No	No	No	Missing	Non	Inconnu	Oui	Vaccination
1	227	56	Male	High/tertiary	More than 2 bedrooms	Yes	Yes	Private vehicule	fenced	19	Yes	No	No	No	No	No	Veterinarian	Yes	No	No	Yes	No	No	No	Yes	No	Yes	No	No	No	No	Can bite is owner	Yes	No	No	No	No	No	Missing	Yes	Yes	No	No	No	Perroquet	Yes	Communal service	Yes	Vaccination
1	228	21	Female	Secondary	1-2 pièces	Oui	Oui	Autres	Clôtureé permettant le confinement du chien	3	Oui	No	No	No	No	No	Lors de la morsue d' un enfant par un chien enragé	Yes	No	No	No	No	No	No	No	No	No	No	No	No	No	Je ne sais pas	Yes	No	No	No	No	No	Missing	Yes	No	No	No	No	Missing	Oui	Service vétérinaire communal	Oui	Vaccination
1	229	41	Female	High/tertiary	1-2 bedrooms	Yes	Yes	Others	Unfenced	5	Yes	No	Yes	No	No	No	Missing	No	No	No	No	No	No	No	No	No	No	Yes	No	No	No	Missing	Yes	No	No	No	No	No	Missing	Yes	No	No	No	No	Missing	No	No response	No	No response
1	230	58	Female	High/tertiary	More than 2 bedrooms	Yes	Yes	Others	Others	6	Yes	No	Yes	No	No	No	Missing	No	No	No	No	No	No	No	No	No	No	No	No	No	No	Missing	Yes	No	No	No	No	No	Missing	No	Yes	No	No	No	Missing	Yes	Private veterinarian	Yes	Vaccination
1	231	41	Female	High/tertiary	More than 2 bedrooms	Yes	Yes	Private vehicule	fenced	7	Yes	No	No	No	No	Yes	Missing	Yes	No	No	No	No	No	No	Yes	No	No	No	No	No	No	Missing	Yes	No	No	No	No	No	Missing	Yes	No	No	No	No	Missing	Yes	Health service	Yes	Vaccination
1	232	45	Female	High/tertiary	More than 2 bedrooms	Yes	Yes	Private vehicule	fenced	7	Yes	No	No	No	No	Yes	Missing	Yes	Yes	No	Yes	No	No	No	Yes	No	No	No	Yes	No	No	Missing	Yes	No	No	No	No	No	Missing	Yes	No	No	No	No	Missing	Yes	Veterinary laboratory	Yes	Vaccination, surveillance
1	233	18	Female	Primary	Plus de 2 pièces	Oui	Oui	Transport en commun	Clôtureé permettant le confinement du chien	3	Non	No	No	No	No	No	Missing	No	No	No	No	No	No	No	No	No	No	No	No	No	No	Missing	No	No	No	No	No	No	Missing	No	No	No	No	No	Missing	Non	Inconnu	Non	Inconnu
1	234	21	Female	High/tertiary	More than 2 bedrooms	Yes	Yes	Public vehicule	fenced, but can not restrict dog movement	5	Yes	No	No	No	Yes	Yes	Missing	No	No	No	Yes	No	No	No	No	No	No	No	No	No	No	Do not know	Yes	No	No	No	No	No	Missing	Yes	Yes	No	No	No	Chèvre	No	No response	No	No response
1	235	18	Male	Secondary	Plus de 2 pièces	Oui	Oui	Transport en commun	Clôtureé permettant le confinement du chien	3	Oui	No	No	No	No	No	Missing	Yes	No	No	No	No	No	No	Yes	No	No	No	No	No	No	Missing	Yes	No	No	No	No	No	Missing	Yes	Yes	No	No	No	Missing	Non	Inconnu	Non	Inconnu
1	236	32	Female	Secondary	Plus de 2 pièces	Oui	Oui	Transport en commun	Clôturée ne permettant pas le confinement du chien	7	Oui	Yes	No	No	No	No	Missing	No	Yes	No	No	No	No	No	No	No	No	No	No	No	No	Santé médiocre	Yes	No	No	No	No	No	Missing	No	No	Yes	No	No	Missing	Oui	Laboratoire vétérinaire	Non	Inconnu
1	237	70	Male	Secondary	Plus de 2 pièces	Oui	Oui	Transport en commun	Clôtureé permettant le confinement du chien	8	Oui	Yes	No	No	No	No	Missing	No	No	No	No	No	No	No	Yes	No	No	No	Yes	No	No	Missing	Yes	No	No	No	No	No	Missing	Yes	Yes	Yes	No	No	Missing	Non	Inconnu	Non	Inconnu
1	238	22	Male	High/tertiary	1-2 bedrooms	Yes	Yes	Others	fenced	6	Yes	No	No	No	Yes	No	Missing	No	No	No	No	Yes	No	No	Yes	No	No	No	No	No	No	Missing	Yes	No	No	No	No	No	Missing	Yes	No	No	No	No	Missing	No	No response	Yes	Vaccination
1	238	48	Female	Secondary	1-2 pièces	Oui	Oui	Transport en commun	Clôtureé permettant le confinement du chien	3	Oui	Yes	No	No	No	No	Missing	Yes	No	No	No	No	No	No	Yes	No	No	No	Yes	No	No	Missing	Yes	No	No	No	No	No	Missing	Yes	No	No	No	No	Missing	Non	Inconnu	Oui	Vaccination
1	240	40	Female	High/tertiary	1-2 bedrooms	Yes	Yes	Public vehicule	Others	6	Yes	No	No	No	No	Yes	Missing	No	No	No	No	No	No	No	No	No	No	Yes	No	No	No	Missing	Yes	No	No	No	No	No	Missing	Yes	Yes	No	No	No	Missing	No	No response	Yes	Vaccination
1	241	24	Female	Secondary	Plus de 2 pièces	Oui	Oui	Transport en commun	Clôtureé permettant le confinement du chien	5	Non	No	No	No	No	No	Missing	No	No	No	No	No	No	No	No	No	No	No	No	No	No	Missing	No	No	No	No	No	No	Missing	No	No	No	No	No	Missing	Non	Inconnu	Non	Inconnu
1	242	50	Male	High/tertiary	More than 2 bedrooms	Yes	No	Public vehicule	fenced	3	Yes	No	Yes	No	No	No	Missing	Yes	No	No	No	No	No	No	Yes	No	No	No	No	No	No	Missing	Yes	No	No	No	No	No	Missing	No	Yes	No	No	No	Missing	No	No response	Yes	Vaccination
1	243	29	Female	None	Plus de 2 pièces	Oui	Non	Transport en commun	Clôturée ne permettant pas le confinement du chien	20	Oui	Yes	No	No	No	No	Missing	No	No	No	No	No	No	No	Yes	No	No	No	No	No	No	Missing	Yes	No	No	No	No	No	Missing	Yes	No	No	No	No	Missing	Non	Inconnu	Non	Inconnu
1	244	25	Male	High/tertiary	More than 2 bedrooms	Yes	Yes	Public vehicule	Unfenced	5	Yes	Yes	Yes	Yes	No	No	Missing	Yes	No	No	No	No	No	No	Yes	No	No	No	No	No	No	Missing	Yes	No	No	No	No	No	Missing	Yes	Yes	No	No	No	Missing	No	No response	Yes	Vaccination
1	245	33	Male	None	Plus de 2 pièces	Oui	Oui	Voiture privée	Clôtureé permettant le confinement du chien	8	Oui	No	No	No	Yes	No	Missing	No	No	No	No	No	No	No	Yes	No	No	No	No	No	No	Missing	Yes	No	No	No	No	No	Missing	Yes	No	No	No	No	Missing	Non	Inconnu	Oui	Vaccination
1	246	27	Male	High/tertiary	More than 2 bedrooms	Yes	Yes	Public vehicule	Unfenced	7	Yes	No	No	No	Yes	No	Missing	No	No	No	No	No	No	No	No	No	No	No	No	No	No	Missing	Yes	No	No	No	No	No	Missing	Yes	No	No	No	No	Missing	No	No response	Yes	Vaccination
1	247	45	Male	High/tertiary	More than 2 bedrooms	Yes	No	Public vehicule	fenced	7	Yes	No	No	Yes	Yes	No	Missing	No	No	No	No	No	No	No	Yes	No	No	No	No	No	No	Missing	Yes	No	No	No	No	No	Missing	Yes	No	No	No	No	Missing	No	No response	No	No response
1	248	18	Female	None	Plus de 2 pièces	Oui	Non	Transport en commun	Clôtureé permettant le confinement du chien	7	Oui	No	No	No	No	Yes	Missing	Yes	No	No	No	No	No	No	Yes	No	No	No	No	No	No	Missing	Yes	No	No	No	No	No	Missing	Yes	No	No	No	No	Missing	Non	Inconnu	Oui	Vaccination
1	249	38	Female	None	Plus de 2 pièces	Oui	Non	Transport en commun	Non clôturée	5	Non	No	No	No	No	No	Missing	No	No	No	No	No	No	No	No	No	No	No	No	No	No	Missing	Yes	No	No	No	No	No	Missing	Yes	No	No	No	No	Missing	Non	Nombre personnes vivant dans le ménage	Non	Inconnu
1	250	18	Male	Secondary	Plus de 2 pièces	Oui	Oui	Transport en commun	Non clôturée	6	Oui	Yes	Yes	No	Yes	No	Missing	Yes	No	No	No	No	No	No	Yes	No	No	No	No	No	No	Missing	Yes	No	No	No	No	No	Missing	Yes	No	No	No	No	Missing	Non	Inconnu	Oui	Vaccination
1	251	18	Male	Secondary	Plus de 2 pièces	Oui	Oui	Transport en commun	Clôtureé permettant le confinement du chien	5	Oui	Yes	No	No	No	Yes	Missing	Yes	No	No	No	No	No	No	Yes	No	No	Yes	No	No	No	Missing	Yes	No	No	No	No	No	Missing	Yes	No	No	No	No	Missing	Non	Inconnu	Oui	Vaccination
1	252	18	Male	High/tertiary	More than 2 bedrooms	Yes	Yes	Public vehicule	fenced	6	Yes	Yes	No	No	No	No	Missing	Yes	No	No	No	No	No	No	Yes	No	No	No	No	No	No	Missing	Yes	No	No	No	No	No	Missing	Yes	Yes	No	No	No	Missing	No	No response	Yes	Vaccination
1	253	40	Male	Secondary	Plus de 2 pièces	Non	Oui	Transport en commun	Clôtureé permettant le confinement du chien	7	Non	No	No	No	No	No	Missing	No	No	No	No	No	No	No	No	No	No	No	No	No	No	Missing	No	No	No	No	No	No	Missing	No	No	No	No	No	Missing	Non	Inconnu	Non	Inconnu
1	254	50	Male	High/tertiary	More than 2 bedrooms	Yes	Yes	Public vehicule	fenced	5	Yes	No	No	No	No	No	Friends	No	No	No	No	No	No	No	No	No	No	No	No	No	No	Missing	Yes	No	No	No	No	No	Missing	Yes	Yes	No	No	No	Missing	No	No response	Yes	vaccination
1	255	33	Male	High/tertiary	1-2 bedrooms	Yes	Yes	Public vehicule	fenced	5	Yes	Yes	Yes	No	Yes	No	Missing	No	No	No	No	No	No	No	No	No	No	No	No	No	No	Auricular lesion	Yes	No	No	No	No	No	Missing	Yes	No	No	No	No	Missing	No	No response	No	No response
1	256	49	Female	High/tertiary	More than 2 bedrooms	Yes	Yes	Public vehicule	fenced, but can not restrict dog movement	6	No	Yes	No	No	Yes	No	Missing	No	No	No	No	No	No	No	Yes	No	No	No	No	No	No	Missing	Yes	No	Yes	No	No	No	Missing	Yes	Yes	No	No	No	Missing	No	No response	Yes	Vaccination
1	257	26	Female	High/tertiary	1-2 bedrooms	Yes	Yes	Public vehicule	fenced	4	Yes	No	No	No	No	Yes	Missing	No	No	No	No	No	No	No	No	No	Yes	No	No	No	No	weight lost, anorexia	Yes	Yes	No	No	No	No	Missing	Yes	No	No	No	No	Missing	No	No response	Yes	Antitétanique
1	258	42	Male	High/tertiary	More than 2 bedrooms	Yes	Yes	Public vehicule	fenced	6	Yes	No	No	No	No	No	Missing	No	No	No	No	No	No	No	Yes	No	No	No	No	No	No	Auricular lesion	Yes	No	No	No	No	No	Missing	Yes	No	No	No	No	Missing	No	No response	No	No response
1	259	28	Male	Secondary	Plus de 2 pièces	Oui	Oui	Transport en commun	Clôtureé permettant le confinement du chien	9	Oui	No	No	No	No	No	Victime de la rage	No	No	No	No	No	No	Yes	Yes	No	No	No	No	No	No	Missing	Yes	No	No	No	No	No	Missing	Yes	Yes	Yes	Yes	No	Missing	Non	Inconnu	Non	Inconnu
1	260	18	Male	High/tertiary	More than 2 bedrooms	Yes	Yes	Public vehicule	fenced	6	Yes	No	No	Yes	No	Yes	Missing	Yes	No	No	No	No	No	No	Yes	No	No	No	No	No	No	Missing	Yes	No	No	No	No	No	Missing	Yes	No	No	No	No	Missing	Yes	Communal service	No	No response
1	261	75	Female	Secondary	Plus de 2 pièces	Oui	Oui	Transport en commun	Clôtureé permettant le confinement du chien	9	Oui	No	No	No	No	No	victime	No	No	No	Yes	No	No	No	Yes	No	No	No	Yes	No	No	Missing	Yes	No	No	Yes	Yes	No	Missing	Yes	Yes	No	No	No	Lapin	Non	Inconnu	Oui	vaccination
1	262	18	Male	Secondary	Plus de 2 pièces	Oui	Oui	Transport en commun	Clôtureé permettant le confinement du chien	9	Oui	No	No	Yes	No	No	Missing	Yes	No	No	No	No	No	No	Yes	No	No	No	No	No	No	Missing	Yes	No	No	No	No	No	contact avec un animal malade	No	No	No	No	No	Missing	Non	Inconnu	Non	Inconnu
1	263	37	Male	High/tertiary	More than 2 bedrooms	Yes	Yes	Private vehicule	fenced	9	Yes	No	No	No	No	No	Missing	Yes	No	No	No	No	No	No	Yes	No	No	No	Yes	No	No	Missing	Yes	No	No	No	No	No	Missing	Yes	No	No	No	No	Wolf, jackal	No	No response	Yes	Vaccination
1	264	75	Male	High/tertiary	More than 2 bedrooms	Yes	Yes	Public vehicule	fenced	6	Yes	No	No	Yes	No	No	Missing	No	No	No	No	No	No	No	No	No	No	No	No	No	No	Missing	Yes	No	No	No	No	No	Missing	No	No	No	No	No	Missing	No	No response	No	No response
1	265	29	Female	High/tertiary	More than 2 bedrooms	Yes	Yes	Private vehicule	fenced	8	Yes	No	No	No	Yes	No	Missing	No	No	No	No	No	No	No	Yes	No	No	No	No	No	No	Missing	Yes	No	No	No	No	No	Missing	Yes	No	No	No	No	Missing	No	No response	No	No response
1	266	32	Female	High/tertiary	1-2 bedrooms	Yes	Yes	Public vehicule	fenced	6	Yes	No	No	No	Yes	No	Missing	No	No	No	No	No	No	No	Yes	No	No	No	No	No	No	Missing	Yes	No	No	No	No	No	Missing	Yes	No	No	No	No	Missing	No	No response	No	No response
1	267	18	Female	Secondary	1-2 pièces	Oui	Oui	Transport en commun	Clôtureé permettant le confinement du chien	3	Non	No	No	No	No	No	Missing	No	No	No	No	No	No	No	No	No	No	No	No	No	No	Missing	No	No	No	No	No	No	Missing	No	No	No	No	No	Missing	Non	Inconnu	Non	Inconnu
1	268	35	Female	Secondary	1-2 pièces	Oui	Oui	Transport en commun	Clôtureé permettant le confinement du chien	4	Oui	Yes	No	No	No	No	Missing	Yes	No	No	No	No	No	No	Yes	No	No	No	No	No	No	Missing	Yes	No	No	No	No	No	Missing	Yes	No	No	No	No	Missing	Non	Inconnu	Non	Inconnu
1	269	30	Female	High/tertiary	More than 2 bedrooms	Yes	Yes	Public vehicule	fenced	6	Yes	No	No	No	Yes	No	Missing	Yes	No	No	No	No	No	No	Yes	No	No	No	No	No	No	Missing	Yes	No	No	No	No	No	Missing	Yes	No	Yes	No	No	Missing	No	No response	No	No response
1	270	24	Female	High/tertiary	More than 2 bedrooms	Yes	Yes	Private vehicule	fenced	6	Yes	Yes	No	No	No	No	Missing	No	No	Yes	No	No	No	No	Yes	No	Yes	No	No	No	No	Missing	Yes	No	No	No	No	Yes	Missing	Yes	No	No	No	No	Missing	Yes	Veterinary pharmacy, Veterinary clinic	Yes	Vaccination
1	271	63	Male	High/tertiary	More than 2 bedrooms	Yes	Yes	Private vehicule	fenced	3	Yes	No	Yes	No	No	No	Case saw	Yes	No	Yes	Yes	No	No	No	No	No	Yes	No	No	No	No	Missing	Yes	No	Yes	Yes	No	No	Missing	Yes	Yes	No	No	No	Missing	No	No response	No	No response
1	272	60	Female	Primary	Plus de 2 pièces	Oui	Oui	Voiture privée	Clôtureé permettant le confinement du chien	5	Non	No	No	No	No	No	Missing	No	No	No	No	No	No	No	No	No	No	No	No	No	No	Missing	No	No	No	No	No	No	Missing	No	No	No	No	No	Missing	Non	Inconnu	Non	Inconnu
1	273	18	Male	Other	1-2 pièces	Oui	Oui	Transport en commun	Clôtureé permettant le confinement du chien	4	Oui	No	No	No	Yes	No	Missing	Yes	No	No	No	No	No	No	Yes	No	No	No	No	No	No	Missing	Yes	No	No	No	No	No	Missing	Yes	No	No	No	No	Missing	Non	Inconnu	Non	Inconnu
1	274	18	Female	Secondary	Plus de 2 pièces	Oui	Oui	Transport en commun	Clôtureé permettant le confinement du chien	6	Oui	No	No	No	Yes	No	Missing	Yes	No	No	No	No	No	No	Yes	No	No	No	Yes	No	No	Missing	No	No	Yes	No	No	No	Missing	Yes	No	No	No	No	Missing	Non	Inconnu	Oui	Vaccination
1	275	18	Male	Other	Plus de 2 pièces	Oui	Oui	Voiture privée	Clôtureé permettant le confinement du chien	12	Oui	No	No	No	Yes	No	Missing	Yes	No	No	No	No	No	No	Yes	No	No	No	No	No	No	Missing	Yes	No	No	No	No	No	Missing	Yes	No	No	No	No	Missing	Oui	Vétérinaire privé	Oui	Vaccination
1	276	18	Male	High/tertiary	More than 2 bedrooms	Yes	Yes	Others	fenced	6	Yes	No	No	No	No	Yes	Missing	Yes	Yes	No	Yes	No	No	No	Yes	No	No	No	No	No	Yes	Missing	Yes	No	No	No	No	No	Missing	Yes	No	No	No	No	Missing	Yes	No response	No	No response
1	277	18	Female	High/tertiary	More than 2 bedrooms	Yes	Yes	Public vehicule	Others	10	Yes	No	No	No	No	No	Hospital	Yes	No	No	No	No	No	No	No	No	No	No	No	No	No	Missing	Yes	No	No	No	No	No	Missing	Yes	No	No	No	No	Missing	Yes	Private veterinarian	Yes	Vaccination
1	278	38	Female	High/tertiary	More than 2 bedrooms	Yes	Yes	Public vehicule	fenced, but can not restrict dog movement	4	Yes	No	No	No	No	Yes	Missing	Yes	No	No	Yes	No	No	No	Yes	No	No	No	Yes	No	No	Missing	Yes	No	No	No	No	No	Missing	Yes	Yes	No	No	No	Missing	Yes	Communal service	Yes	Vaccination
1	279	55	Female	Secondary	Plus de 2 pièces	Oui	Oui	Transport en commun	Clôturée ne permettant pas le confinement du chien	9	Oui	No	No	No	No	Yes	En famille	Yes	No	No	Yes	No	No	No	Yes	No	No	Yes	No	Yes	No	Missing	Yes	No	No	Yes	No	No	Missing	Yes	Yes	No	No	No	Missing	Non	Inconnu	Non	Inconnu
1	280	34	Female	High/tertiary	More than 2 bedrooms	Yes	Yes	Others	fenced	7	Yes	No	No	No	No	Yes	Missing	No	No	No	Yes	No	No	Yes	Yes	No	No	No	Yes	No	No	Missing	Yes	No	No	No	No	No	Missing	No	Yes	No	No	No	Missing	Yes	Health service	Yes	Vaccination
1	281	49	Female	Secondary	Plus de 2 pièces	Oui	Oui	Transport en commun	Clôtureé permettant le confinement du chien	9	Oui	Yes	Yes	No	No	Yes	Missing	Yes	No	No	No	No	No	No	Yes	No	No	No	No	No	No	Ne supporte pas la présence de personnes	Yes	No	No	No	No	Yes	Missing	Yes	No	No	No	No	Missing	Non	Inconnu	Oui	Vaccination
1	282	18	Male	Secondary	Plus de 2 pièces	Oui	Oui	Transport en commun	Clôtureé permettant le confinement du chien	15	Oui	No	No	No	Yes	No	Missing	No	No	No	No	No	No	No	No	No	No	No	No	No	No	Missing	Yes	No	No	No	No	No	Missing	Yes	No	No	No	No	Missing	Non	Inconnu	Oui	Vaccination
1	283	33	Female	Other	1-2 pièces	Oui	Oui	Voiture privée	Non clôturée	2	Oui	No	Yes	No	No	No	Missing	No	No	No	No	No	No	No	No	No	No	No	No	No	No	je ne sais pas	Yes	No	No	No	No	No	Missing	Yes	Yes	No	No	No	Missing	Non	Inconnu	Oui	Vaccination
1	284	40	Male	Secondary	1-2 pièces	Oui	Oui	Transport en commun	Clôtureé permettant le confinement du chien	7	Oui	Yes	No	No	No	No	Missing	No	No	No	No	No	No	Yes	Yes	No	No	Yes	No	No	No	Missing	No	No	Yes	No	No	No	Missing	Yes	No	No	No	No	Missing	Oui	Vétérinaire privé	Oui	Vaccination
1	285	18	Male	Other	Plus de 2 pièces	Oui	Oui	Transport en commun	Clôtureé permettant le confinement du chien	5	Oui	Yes	Yes	Yes	No	No	Missing	Yes	No	No	No	No	No	No	Yes	No	No	No	No	No	No	Missing	Yes	No	No	No	No	No	Missing	Yes	Yes	Yes	No	No	Missing	Oui	Service vétérinaire communal	Oui	Vaccination
1	286	18	Male	Other	Plus de 2 pièces	Oui	Oui	Transport en commun	Clôtureé permettant le confinement du chien	12	Oui	No	No	No	Yes	No	Missing	No	No	No	No	No	No	No	No	No	No	No	No	No	No	Missing	No	No	No	No	No	No	Manque d' hygiène	No	No	No	No	No	Missing	Non	Inconnu	Non	Inconnu
1	287	18	Male	Other	Plus de 2 pièces	Oui	Oui	Voiture privée	Clôtureé permettant le confinement du chien	6	Oui	Yes	No	No	No	No	Missing	No	No	No	No	No	No	No	No	No	No	No	No	No	No	Missing	Yes	No	No	No	No	No	Missing	Yes	Yes	No	No	No	Missing	Non	Inconnu	Oui	Eviter le contact avec les animaux
1	288	18	Male	Other	Plus de 2 pièces	Oui	Oui	Transport en commun	Non clôturée	3	Oui	No	No	No	Yes	No	Missing	Yes	No	No	No	No	No	No	No	No	No	No	No	No	No	Cachéxie, dépilation	Yes	No	No	No	No	No	Missing	Yes	No	No	No	No	Missing	Non	Inconnu	Oui	Soins des animaux
1	289	65	Male	High/tertiary	More than 2 bedrooms	Yes	Yes	Public vehicule	fenced	7	No	No	No	No	No	No	Missing	No	No	No	No	No	No	No	No	No	No	No	No	No	No	Missing	No	No	No	No	No	No	Missing	No	No	No	No	No	Missing	No	No response	No	No response
1	290	59	Female	Secondary	Plus de 2 pièces	Oui	Oui	Transport en commun	Clôturée ne permettant pas le confinement du chien	13	Oui	No	No	No	Yes	No	Missing	Yes	No	No	No	No	No	No	No	No	No	No	No	No	No	Alopécie, mauvais état	Yes	No	No	No	No	No	Missing	Yes	No	No	No	No	Missing	Non	Inconnu	Oui	Vaccination
1	291	33	Female	Secondary	Plus de 2 pièces	Oui	Oui	Transport en commun	Clôturée ne permettant pas le confinement du chien	4	Oui	No	No	No	Yes	No	Missing	No	No	No	No	No	No	No	No	No	No	Yes	Yes	No	No	Missing	Yes	No	No	No	No	No	Missing	Yes	No	No	No	No	Missing	Non	Inconnu	Oui	Vaccination
1	292	19	Male	Secondary	Plus de 2 pièces	Oui	Oui	Transport en commun	Clôtureé permettant le confinement du chien	8	Non	No	No	No	No	No	Missing	No	No	No	No	No	No	No	No	No	No	No	No	No	No	Missing	No	No	No	No	No	No	Missing	No	No	No	No	No	Missing	Non	Inconnu	Non	Inconnu
1	293	52	Female	Secondary	Plus de 2 pièces	Oui	Oui	Transport en commun	Clôturée ne permettant pas le confinement du chien	3	Non	Yes	No	No	No	No	Missing	No	No	No	No	No	No	No	No	No	No	No	No	No	No	Missing	No	No	No	No	No	No	Missing	No	No	No	No	No	Missing	Non	Inconnu	Non	Inconnu
1	294	27	Male	High/tertiary	More than 2 bedrooms	Yes	Yes	Others	fenced	5	Yes	No	No	No	Yes	No	Missing	No	No	No	No	No	No	No	No	No	No	No	No	No	No	Auricular lesionn alopecia	Yes	No	No	No	No	No	Missing	Yes	No	No	No	No	Missing	No	No response	No	No response
1	295	27	Female	High/tertiary	More than 2 bedrooms	Yes	Yes	Public vehicule	fenced	6	Yes	No	No	No	Yes	No	Missing	Yes	No	No	No	No	No	No	No	No	No	No	No	No	No	Missing	Yes	No	No	No	No	No	Missing	Yes	No	No	No	No	Swine	No	No response	Yes	Vaccination
1	296	39	Female	Secondary	Plus de 2 pièces	Oui	Oui	Transport en commun	Clôturée ne permettant pas le confinement du chien	6	Je ne sais ps	No	No	No	No	No	Missing	No	No	No	No	No	No	No	No	No	No	No	No	No	No	Missing	No	No	No	No	No	No	Missing	No	No	No	No	No	Missing	Non	Inconnu	Non	Inconnu
1	297	25	Male	High/tertiary	More than 2 bedrooms	Yes	Yes	Public vehicule	fenced	11	Yes	No	No	No	Yes	No	Missing	No	No	No	No	No	No	No	Yes	No	No	No	No	No	No	Missing	Yes	No	No	No	No	No	Missing	Yes	No	No	No	No	Missing	No	No response	No	No response
1	298	35	Female	High/tertiary	1-2 bedrooms	Yes	Yes	Private vehicule	fenced	10	Yes	Yes	No	No	No	Yes	Missing	Yes	No	No	No	No	No	No	No	No	No	Yes	No	No	No	Missing	Yes	No	No	No	No	No	Missing	Yes	No	No	No	No	Missing	No	No response	No	No response
1	299	51	Female	Other	Plus de 2 pièces	Oui	Oui	Transport en commun	Clôtureé permettant le confinement du chien	6	Oui	No	No	Yes	No	No	Missing	No	No	No	No	No	No	No	No	No	No	No	No	No	No	Alopécie	Yes	No	No	No	No	No	Missing	Yes	No	No	No	No	Missing	Non	Inconnu	Oui	Vaccination, éviter les morsures
1	300	26	Male	High/tertiary	More than 2 bedrooms	Yes	Yes	Private vehicule	fenced	14	Yes	No	No	No	No	Yes	Missing	Yes	No	No	No	No	No	No	Yes	No	No	No	No	No	No	Missing	Yes	No	No	No	No	No	Missing	Yes	No	No	No	No	Missing	Yes	antivenimous center	Yes	Vaccination
1	301	50	Male	Secondary	Plus de 2 pièces	Oui	Oui	Voiture privée	Clôtureé permettant le confinement du chien	5	Oui	No	No	No	No	Yes	Missing	Yes	No	No	No	No	No	No	No	No	No	No	Yes	No	No	Missing	Yes	No	No	No	No	No	Missing	No	Yes	No	No	No	Missing	Non	Inconnu	Oui	Vaccination
1	302	23	Female	High/tertiary	1-2 bedrooms	Yes	Yes	Private vehicule	fenced, but can not restrict dog movement	10	No	No	No	No	No	No	Missing	No	No	No	No	No	No	No	No	No	No	No	No	No	No	Missing	No	No	No	No	No	No	Missing	No	No	No	No	No	Missing	No	No response	No	No response
1	303	42	Male	High/tertiary	More than 2 bedrooms	Yes	Yes	Private vehicule	fenced	7	Yes	No	No	No	No	Yes	Missing	Yes	No	No	No	No	No	No	Yes	No	No	No	No	No	No	Missing	Yes	No	No	No	No	No	Missing	No	Yes	No	No	No	Missing	No	No response	Yes	Vaccination
1	304	34	Male	High/tertiary	More than 2 bedrooms	Yes	Yes	Private vehicule	fenced	7	Yes	Yes	Yes	Yes	Yes	No	Missing	No	No	No	No	No	No	No	Yes	No	No	No	No	No	No	Missing	Yes	No	No	No	No	No	Missing	Yes	No	No	No	No	Missing	No	No response	Yes	Vaccination
1	305	44	Male	High/tertiary	More than 2 bedrooms	Yes	Yes	Private vehicule	fenced	5	Yes	Yes	Yes	Yes	No	Yes	Missing	No	No	Yes	Yes	No	No	No	Yes	No	No	No	No	No	No	Missing	Yes	No	No	No	No	No	Consumption of rabid dog meat	Yes	Yes	No	No	No	Missing	Yes	Veterinary laboratory	Yes	Vaccination
[truncated: 39 more columns]
